# Supplementary material for: Arabidopsis TRM5 encodes a nuclear-localised bifunctional tRNA guanine and inosine-N1-methyltransferase that is important for growth
Source: PLoS One. 2019 Nov 22;14(11):e0225064. doi: 10.1371/journal.pone.0225064 (PMC6874348; doi:10.1371/journal.pone.0225064)
Supplement: S2 Table — (XLSX) [file pone.0225064.s007.xlsx]

## Sheet: gene differentially expressed a
Accession	baseMean	log2FoldChange	lfcSE	stat	pvalue	padj
AT5G52310	6015.43	-2.28097	0.118092	-19.3152	3.99887e-83	8.76793e-79
AT3G26210	849.942	2.19333	0.13979	15.6901	1.76728e-55	1.93747e-51
AT3G13080	5171.79	3.11879	0.221951	14.0517	7.52117e-45	5.49697e-41
AT5G65080	211.177	3.38554	0.263816	12.833	1.07177e-37	5.87488e-34
AT5G38900	323.801	4.7137	0.372855	12.6422	1.23564e-36	5.41853e-33
AT3G23110	383.432	1.87052	0.156931	11.9194	9.38112e-33	3.42817e-29
AT1G33811	288.264	-2.50212	0.211008	-11.8579	1.95767e-32	6.13197e-29
AT1G51890	814.396	4.38443	0.370096	11.8467	2.23761e-32	6.13272e-29
AT3G25010	1191.34	3.86848	0.332087	11.649	2.32147e-31	5.65562e-28
AT2G37130	560.361	2.63754	0.22679	11.6299	2.90544e-31	6.37046e-28
AT5G38250	126.374	3.5058	0.306107	11.4529	2.27529e-30	4.53528e-27
AT5G20630	3794.23	-4.25897	0.378681	-11.2469	2.4001e-29	4.38538e-26
AT3G06880	1174.02	-2.22224	0.199538	-11.1369	8.29527e-29	1.39909e-25
AT5G13080	253.934	6.52112	0.598753	10.8912	1.26995e-27	1.98892e-24
AT2G14610	2037.43	5.82836	0.535604	10.8818	1.40683e-27	2.0564e-24
AT5G17460	412.308	-1.683	0.154893	-10.8656	1.68197e-27	2.30493e-24
AT1G26420	279.606	3.62431	0.334565	10.8329	2.40425e-27	3.10091e-24
AT1G26380	429.981	3.69661	0.344013	10.7456	6.21759e-27	7.57372e-24
AT1G80480	1866.26	-1.78653	0.171211	-10.4347	1.72199e-25	1.98718e-22
AT4G28390	325.495	2.27984	0.219666	10.3787	3.10108e-25	3.39971e-22
AT5G66910	789.009	1.29907	0.127087	10.2219	1.58226e-24	1.65203e-21
AT5G42830	440.436	3.781	0.372639	10.1466	3.43275e-24	3.4212e-21
AT3G01345	467.089	12.2527	1.20914	10.1334	3.92754e-24	3.74414e-21
AT2G43550	1102.87	-3.10231	0.30643	-10.1241	4.32153e-24	3.94808e-21
AT5G63140	275.944	-2.17227	0.216688	-10.0249	1.18535e-23	1.0396e-20
AT5G39320	651.088	-2.16375	0.216011	-10.0169	1.28488e-23	1.08355e-20
AT3G11010	934.441	1.64067	0.163882	10.0113	1.35927e-23	1.10383e-20
AT1G29980	269.432	-1.81696	0.182149	-9.9751	1.95903e-23	1.53406e-20
AT2G32990	154.984	-2.96498	0.297616	-9.96243	2.22552e-23	1.68265e-20
AT1G33030	110.189	4.08004	0.411831	9.90707	3.87867e-23	2.83479e-20
AT1G58370	144.305	-2.774	0.282339	-9.82504	8.78392e-23	6.21278e-20
AT1G20160	598.968	1.49167	0.153371	9.7259	2.33833e-22	1.6022e-19
AT2G05660.1	238.114	-11.4371	1.19868	-9.54137	1.40956e-21	9.36547e-19
AT1G66100	936.418	-3.89194	0.409439	-9.50555	1.98992e-21	1.28326e-18
AT3G22600	651.722	4.7249	0.498111	9.48564	2.40911e-21	1.50921e-18
AT3G15536	381.777	5.48951	0.580102	9.463	2.99232e-21	1.82249e-18
AT1G04800	65.7552	-4.24257	0.448848	-9.45214	3.31967e-21	1.96722e-18
AT5G52740	127.153	4.36038	0.462455	9.42876	4.14949e-21	2.39426e-18
AT1G67750	160.53	-3.77773	0.403679	-9.35825	8.10652e-21	4.55753e-18
AT1G20850	413.954	-1.40582	0.150416	-9.34624	9.08166e-21	4.97811e-18
AT3G07320	316.237	-1.89319	0.202666	-9.34143	9.50435e-21	5.08274e-18
AT5G35935.1	65.1132	5.177	0.563333	9.18994	3.93048e-20	2.0519e-17
AT3G05800	272.248	-2.66547	0.290441	-9.17732	4.41945e-20	2.25351e-17
AT1G67520	346.917	3.15237	0.344611	9.14763	5.81963e-20	2.90003e-17
AT5G44990	56.0096	4.20418	0.459954	9.14042	6.22102e-20	3.03116e-17
AT5G46295	99.6316	6.67966	0.731271	9.13432	6.58205e-20	3.13735e-17
AT2G43570	2667.7	5.99932	0.657303	9.12718	7.03088e-20	3.27998e-17
AT1G72240	148.75	2.15226	0.237277	9.07066	1.183e-19	5.40383e-17
AT2G34300	585.861	-1.52063	0.168551	-9.02177	1.85081e-19	8.28182e-17
AT2G28900	3955.41	-1.00969	0.113432	-8.90132	5.51866e-19	2.42004e-16
AT1G04680	1054.67	-2.54564	0.287639	-8.8501	8.74414e-19	3.75929e-16
AT1G31690	891.942	-6.1996	0.70848	-8.75057	2.12278e-18	8.78989e-16
AT4G13890	66.5929	5.30323	0.606051	8.75047	2.12471e-18	8.78989e-16
AT1G47890	112.065	3.23192	0.370078	8.73307	2.47849e-18	1.00636e-15
AT3G28510	93.8999	5.44657	0.627555	8.67903	3.99157e-18	1.59126e-15
AT1G33960	164.243	3.43421	0.396115	8.66974	4.33106e-18	1.69576e-15
AT2G04050	177.682	5.21113	0.601499	8.66358	4.57177e-18	1.75861e-15
AT5G09290	147.742	4.04098	0.469949	8.59875	8.05861e-18	3.04643e-15
AT4G38770	3511.56	-3.29571	0.383444	-8.59503	8.32462e-18	3.09365e-15
AT1G18060	778.334	-1.51211	0.176569	-8.56384	1.09165e-17	3.98925e-15
AT5G22570	518.836	4.68113	0.547269	8.55363	1.19275e-17	4.28724e-15
AT2G36780	336.804	2.62411	0.307067	8.54572	1.27737e-17	4.51736e-15
AT2G30750	249.517	3.51657	0.41226	8.52999	1.4636e-17	5.09379e-15
AT1G55330	962.729	-2.34318	0.275203	-8.51438	1.6748e-17	5.73777e-15
AT1G76790	379.675	-1.80586	0.212243	-8.50848	1.76231e-17	5.94468e-15
AT1G23840	144.252	2.29273	0.269664	8.50217	1.86083e-17	6.18189e-15
AT4G23400	1738.15	-1.31151	0.154621	-8.48208	2.21197e-17	7.23875e-15
AT4G12490	64.064	2.9852	0.352307	8.47331	2.38523e-17	7.69097e-15
AT1G43790	151.631	-1.70598	0.201563	-8.4638	2.58805e-17	8.224e-15
AT2G40740	380.687	5.33564	0.631254	8.45244	2.85277e-17	8.93569e-15
AT4G21850	647.618	3.2038	0.379298	8.44667	2.99719e-17	9.25582e-15
AT1G04040	597.441	-1.74414	0.206839	-8.43235	3.38797e-17	1.03173e-14
AT3G54960	1262.88	1.4498	0.172073	8.42549	3.59244e-17	1.07901e-14
AT1G19250	256.672	7.13729	0.847951	8.41709	3.85935e-17	1.14352e-14
AT1G19940	63.1895	-3.19844	0.380672	-8.40208	4.38638e-17	1.28234e-14
AT2G30010	301.075	-2.12942	0.254297	-8.37375	5.5814e-17	1.61023e-14
AT2G25440	198.661	4.66062	0.556957	8.36801	5.85978e-17	1.66859e-14
AT5G03260	171.162	-1.68231	0.201237	-8.35984	6.28035e-17	1.76542e-14
AT5G53110	205.476	2.93978	0.354563	8.29129	1.1203e-16	3.10932e-14
AT5G46050	357.295	3.34939	0.404644	8.27739	1.25907e-16	3.4508e-14
AT1G75680	1589.58	-1.8527	0.223965	-8.27228	1.31417e-16	3.55736e-14
AT5G28290	212.962	-2.05476	0.248558	-8.26674	1.37666e-16	3.68105e-14
AT1G05850	9152.81	-1.2502	0.151332	-8.26131	1.44082e-16	3.8062e-14
AT3G53800	975.332	-1.51889	0.184817	-8.21833	2.06362e-16	5.38653e-14
AT5G24200	192.406	4.35215	0.530667	8.20128	2.37837e-16	6.13507e-14
AT1G52040	5202.03	3.13779	0.383282	8.18663	2.6864e-16	6.84906e-14
AT3G53210	114.474	2.171	0.266206	8.15534	3.48196e-16	8.77535e-14
AT2G18660	676.427	4.02949	0.497112	8.1058	5.23998e-16	1.30559e-13
AT3G26440	138.254	3.38489	0.417735	8.10296	5.36375e-16	1.32141e-13
AT1G52780	1606.41	1.00725	0.124564	8.08622	6.15463e-16	1.4994e-13
AT4G29610	152.798	-2.14722	0.26818	-8.00662	1.17903e-15	2.84081e-13
AT1G51860	315.587	4.63459	0.580216	7.98769	1.37486e-15	3.27666e-13
AT5G60200	151.886	-1.82004	0.228604	-7.96152	1.69934e-15	4.00643e-13
AT4G25780	96.8308	-4.17711	0.527107	-7.9246	2.28879e-15	5.33873e-13
AT5G23820	507.834	-3.70775	0.468391	-7.91593	2.45417e-15	5.66423e-13
AT5G40390	583.364	-2.21447	0.27991	-7.91135	2.54607e-15	5.81513e-13
AT3G07520	491.452	2.70408	0.342275	7.90033	2.7817e-15	6.28779e-13
AT1G66960	334.845	4.78938	0.607018	7.89001	3.02174e-15	6.76068e-13
AT1G67980	56.5408	4.55211	0.58132	7.83064	4.85397e-15	1.07503e-12
AT3G13950	268.737	3.96847	0.508277	7.8077	5.82409e-15	1.27699e-12
AT5G36910	38.4724	-5.34976	0.686944	-7.78778	6.81993e-15	1.48053e-12
AT1G77510	2887.76	1.85306	0.238303	7.77606	7.48172e-15	1.60828e-12
AT1G31710	228.566	-4.99667	0.643807	-7.76113	8.41767e-15	1.76869e-12
AT3G23120	384.121	2.01589	0.259767	7.76039	8.46715e-15	1.76869e-12
AT5G15230	689.663	-3.56113	0.458888	-7.76034	8.46995e-15	1.76869e-12
AT1G30220	175.14	4.57684	0.590293	7.75351	8.93877e-15	1.84898e-12
AT1G53310	5638.72	0.916999	0.118453	7.74148	9.82648e-15	2.0136e-12
AT1G65690	471.632	3.07085	0.397097	7.73325	1.04838e-14	2.1284e-12
AT4G10500	1166.62	6.14821	0.796534	7.7187	1.1752e-14	2.36398e-12
AT2G30420	52.6996	-4.55683	0.591198	-7.70779	1.28014e-14	2.55166e-12
AT3G13610	115.38	3.90422	0.507057	7.69977	1.36311e-14	2.69258e-12
AT4G36360	2373.84	-2.59487	0.337295	-7.69318	1.4352e-14	2.80966e-12
AT4G03320	100.613	2.86834	0.377691	7.59442	3.09175e-14	5.9991e-12
AT1G72960	80.1895	2.40704	0.318097	7.56701	3.81926e-14	7.34571e-12
AT4G04840	857.834	-1.597	0.211639	-7.54585	4.49339e-14	8.56714e-12
AT5G48880	858.181	-1.77012	0.234849	-7.53728	4.79865e-14	9.07028e-12
AT3G53650	81.0944	-3.74719	0.499521	-7.50156	6.30649e-14	1.18185e-11
AT1G09100	632.803	0.994951	0.132703	7.49755	6.50201e-14	1.20816e-11
AT1G13520	157.482	7.65623	1.02312	7.48322	7.25249e-14	1.33629e-11
AT3G54820	108.392	-1.94336	0.25988	-7.47792	7.55062e-14	1.37962e-11
AT3G53310	413.471	1.79906	0.240631	7.47641	7.63791e-14	1.38404e-11
AT4G08093	67.9865	7.68072	1.0308	7.45122	9.24836e-14	1.66213e-11
AT1G45010	218.614	-1.70027	0.228396	-7.44441	9.73815e-14	1.73592e-11
AT1G68765	93.3935	4.00336	0.538278	7.43735	1.02728e-13	1.81646e-11
AT1G65450	103.817	-2.21753	0.298413	-7.43105	1.07737e-13	1.88979e-11
AT5G01015	50.1368	-4.65452	0.628252	-7.40869	1.27548e-13	2.21954e-11
AT4G18800	347.273	1.35579	0.183278	7.39745	1.38824e-13	2.39674e-11
AT1G73680	1428.93	1.51164	0.204402	7.39544	1.40941e-13	2.41428e-11
AT1G15520	811.321	3.52026	0.4764	7.38929	1.4761e-13	2.50892e-11
AT1G21750	6234.32	1.05882	0.143329	7.38739	1.49741e-13	2.52555e-11
AT5G55730	332.692	-3.24492	0.440492	-7.36659	1.75043e-13	2.92977e-11
AT5G07030	277.661	-4.1283	0.560596	-7.36413	1.78304e-13	2.96174e-11
AT3G25510	133.643	2.00382	0.272177	7.36221	1.80889e-13	2.98208e-11
AT3G24900	148.481	3.26864	0.444111	7.35996	1.83963e-13	3.01013e-11
AT5G67070	424.153	-2.49629	0.34027	-7.3362	2.1975e-13	3.56906e-11
AT3G60130	556.749	-1.31609	0.179551	-7.32987	2.30384e-13	3.71427e-11
AT1G02335	134.092	-1.76226	0.24144	-7.29895	2.90016e-13	4.64152e-11
AT2G34620	315.826	-3.14661	0.431744	-7.28813	3.14277e-13	4.99336e-11
AT1G41830	988.757	-2.4489	0.336092	-7.28639	3.18376e-13	5.0221e-11
AT1G53700	34.8478	-4.17039	0.57288	-7.2797	3.34573e-13	5.2399e-11
AT1G26390	275.38	6.1286	0.844995	7.25282	4.0817e-13	6.33067e-11
AT1G30900	1089.64	3.07513	0.424026	7.25222	4.09995e-13	6.33067e-11
AT2G30770	156.537	3.16402	0.436358	7.25097	4.13806e-13	6.34483e-11
AT5G17760	602.529	1.86012	0.256576	7.24978	4.17456e-13	6.35634e-11
AT5G08350	176.478	1.63697	0.226636	7.22288	5.08964e-13	7.69623e-11
AT4G11070	314.904	4.38455	0.610673	7.17986	6.97817e-13	1.04797e-10
AT5G46880	153.556	-1.85064	0.257923	-7.17514	7.2233e-13	1.0774e-10
AT4G17660	76.6499	3.89749	0.544049	7.16386	7.84367e-13	1.16203e-10
AT3G53150	110.109	4.23849	0.591897	7.16086	8.01713e-13	1.17976e-10
AT4G15417	35.3552	3.47826	0.486107	7.15534	8.34628e-13	1.22e-10
AT1G02790	57.6006	4.86389	0.680395	7.14862	8.76541e-13	1.27278e-10
AT2G10940	1552.53	-4.65425	0.65316	-7.12573	1.03527e-12	1.49338e-10
AT1G75040	7482.06	3.94383	0.553968	7.11924	1.08526e-12	1.55525e-10
AT3G46490	58.6934	-4.42292	0.622156	-7.10901	1.16878e-12	1.66406e-10
AT1G29920	47141.6	-8.08686	1.13846	-7.10335	1.21768e-12	1.72251e-10
AT4G12730	729.405	-2.74185	0.38623	-7.09901	1.25654e-12	1.76608e-10
AT1G52000	4342.68	3.32574	0.469183	7.08835	1.35717e-12	1.89537e-10
AT1G60590	95.7229	-3.48817	0.492218	-7.08663	1.37414e-12	1.90692e-10
AT1G04600	91.6618	2.97716	0.420848	7.07419	1.50321e-12	2.07291e-10
AT2G29350	485.889	5.19713	0.735234	7.06867	1.5642e-12	2.14355e-10
AT2G45220	595.929	6.38383	0.904579	7.05724	1.69844e-12	2.31304e-10
AT1G13820	789.51	-1.37344	0.195031	-7.04218	1.8926e-12	2.56156e-10
AT1G09080	315.883	2.78376	0.396205	7.02606	2.12444e-12	2.85769e-10
AT3G23810	3944.7	-2.91762	0.415671	-7.01907	2.23354e-12	2.96865e-10
AT5G18460	213.013	-2.13383	0.304006	-7.01904	2.234e-12	2.96865e-10
AT5G24540	128.883	5.23869	0.747614	7.00722	2.43108e-12	3.21108e-10
AT1G72680	613.173	1.2928	0.184716	6.99885	2.58066e-12	3.37326e-10
AT4G18360	86.3579	3.93728	0.562579	6.99864	2.58464e-12	3.37326e-10
AT1G35560	248.593	1.43696	0.20538	6.99661	2.62238e-12	3.40226e-10
AT1G55260	459.122	-2.24095	0.321036	-6.98038	2.94391e-12	3.79696e-10
AT3G60170.1	65.5817	8.45739	1.21696	6.9496	3.66324e-12	4.69709e-10
AT3G53730	433.473	-2.38908	0.344969	-6.92551	4.34417e-12	5.53781e-10
AT1G70370	2577.92	-1.38361	0.199859	-6.92295	4.4234e-12	5.60621e-10
AT3G47480	470.726	2.11405	0.305569	6.91841	4.56729e-12	5.75531e-10
AT4G04500	311.199	5.12767	0.741784	6.91261	4.75813e-12	5.96153e-10
AT3G06130	182.066	-2.10953	0.305555	-6.90393	5.05829e-12	6.3016e-10
AT5G18350	133.841	8.68417	1.25957	6.89455	5.40357e-12	6.69371e-10
AT5G64000	755.368	3.67233	0.532795	6.89258	5.47907e-12	6.74911e-10
AT1G74710	3882.45	2.99479	0.43731	6.84821	7.47798e-12	9.05868e-10
AT2G33080	31.6439	5.00257	0.73049	6.84823	7.47676e-12	9.05868e-10
AT5G45670	273.919	-6.2334	0.91004	-6.84959	7.40636e-12	9.05868e-10
AT3G49260	557.164	-3.07038	0.448476	-6.84625	7.58095e-12	9.13296e-10
AT4G25110	297.161	2.02727	0.296505	6.83721	8.0748e-12	9.67476e-10
AT4G15610	350.578	3.42036	0.501152	6.82499	8.79318e-12	1.04782e-09
AT2G36870	269.072	-3.75367	0.550257	-6.82167	8.99887e-12	1.06654e-09
AT3G28580	147.711	4.05785	0.596202	6.80617	1.00232e-11	1.18155e-09
AT1G75800	1782.92	-0.876234	0.128773	-6.80447	1.01422e-11	1.18919e-09
AT1G53520	212.089	-3.42959	0.504394	-6.79943	1.05036e-11	1.22501e-09
AT3G26470	48.9925	2.88661	0.424961	6.79265	1.10095e-11	1.27722e-09
AT4G23280	78.7348	2.75769	0.406125	6.79025	1.11942e-11	1.29181e-09
AT1G32960	828.193	3.57741	0.528625	6.76738	1.31137e-11	1.50539e-09
AT2G32920	1892.93	1.18196	0.174748	6.76381	1.34406e-11	1.53489e-09
AT1G31910	4347.16	0.738479	0.109326	6.75483	1.43006e-11	1.62464e-09
AT5G65310	831.303	-1.66166	0.24605	-6.75332	1.44495e-11	1.63309e-09
AT1G12090	3963.44	-3.63637	0.539494	-6.74033	1.58026e-11	1.77686e-09
AT2G02780	145.559	-2.2587	0.335171	-6.73895	1.5953e-11	1.78462e-09
AT5G66890	63.1184	3.80251	0.565141	6.72842	1.71512e-11	1.90892e-09
AT1G52400	22837.8	3.21843	0.478951	6.71974	1.82045e-11	2.01592e-09
AT2G45510	542.447	2.08415	0.310226	6.71818	1.84006e-11	2.02739e-09
AT2G32690	201.879	-2.01468	0.300003	-6.71553	1.87389e-11	2.05434e-09
AT3G48020	50.647	2.4744	0.369564	6.69545	2.15009e-11	2.34541e-09
AT5G08000	109.108	-6.45121	0.964568	-6.68819	2.25955e-11	2.45261e-09
AT1G01900	169.856	-2.02632	0.303068	-6.68601	2.29343e-11	2.47713e-09
AT4G20940	263.918	-3.5475	0.531631	-6.67287	2.50856e-11	2.69621e-09
AT3G22750	125.263	-1.92891	0.289581	-6.66102	2.7194e-11	2.90856e-09
AT1G14700	183.043	-2.28712	0.343708	-6.65426	2.84723e-11	3.02734e-09
AT2G17780	354.835	-1.29798	0.195076	-6.6537	2.85807e-11	3.02734e-09
AT5G25840	195.347	-1.23992	0.186393	-6.65219	2.88758e-11	3.04389e-09
AT4G21840	136.638	5.33293	0.801878	6.65055	2.92005e-11	3.0634e-09
AT3G04290	565.719	-6.0604	0.911673	-6.64756	2.98e-11	3.1114e-09
AT5G43500	584.832	1.17955	0.177686	6.63839	3.17122e-11	3.29536e-09
AT3G16670	150.137	-4.20418	0.633834	-6.63294	3.29076e-11	3.40345e-09
AT5G47560	747.067	0.983942	0.148419	6.62947	3.36885e-11	3.46786e-09
AT1G64390	1395.92	-4.12776	0.622935	-6.6263	3.44195e-11	3.52655e-09
AT5G02780	60.87	6.20442	0.936763	6.62325	3.5138e-11	3.58342e-09
AT4G00700	1197.55	4.29879	0.649139	6.62229	3.53667e-11	3.58699e-09
AT5G11210	200.463	3.91294	0.590923	6.62174	3.55002e-11	3.58699e-09
AT2G20635	192.572	-2.43019	0.367401	-6.61453	3.72731e-11	3.74886e-09
AT1G13280	358.24	-1.03471	0.156634	-6.60591	3.95091e-11	3.95561e-09
AT2G22490	448.768	0.938308	0.142348	6.59163	4.35023e-11	4.32476e-09
AT5G13460	145.896	-1.59897	0.242587	-6.59133	4.35908e-11	4.32476e-09
AT2G35190	214.462	-2.58311	0.392401	-6.58283	4.61573e-11	4.54347e-09
AT5G03170	83.3185	-1.83397	0.278605	-6.58266	4.62097e-11	4.54347e-09
AT4G22960	34.5755	2.78643	0.42399	6.57192	4.96709e-11	4.84264e-09
AT4G34580	39.216	-3.19004	0.48541	-6.57185	4.96942e-11	4.84264e-09
AT5G15960	258.228	-2.17429	0.331397	-6.561	5.34487e-11	5.18547e-09
AT2G43000	48.7753	3.59669	0.549005	6.55129	5.70407e-11	5.50958e-09
AT5G45340	5328.81	1.90363	0.290795	6.54628	5.89889e-11	5.67277e-09
AT4G39730	1741.72	-0.846068	0.129579	-6.52935	6.60573e-11	6.32477e-09
AT1G67650	140.377	2.41948	0.371577	6.51138	7.44614e-11	7.09844e-09
AT1G33170	645.717	-4.36602	0.670787	-6.50881	7.57502e-11	7.19004e-09
AT2G18890	162.777	-3.97246	0.610517	-6.50671	7.68159e-11	7.25976e-09
AT5G28540	11842.3	0.972798	0.15002	6.48444	8.90591e-11	8.38073e-09
AT1G45130	359.903	-2.82514	0.436106	-6.4781	9.2887e-11	8.70359e-09
AT5G20740	112.289	-4.56439	0.705182	-6.47264	9.63025e-11	8.98523e-09
AT5G03120	160.667	-1.30778	0.202132	-6.46996	9.80289e-11	9.10755e-09
AT1G78490	475.096	-1.28819	0.199302	-6.4635	1.0231e-10	9.46515e-09
AT1G11545	104.665	-4.19436	0.649083	-6.46199	1.03337e-10	9.52005e-09
AT3G56120	253.442	-2.23923	0.346985	-6.4534	1.09368e-10	1.00335e-08
AT3G28540	396.843	2.15161	0.333741	6.44696	1.14115e-10	1.04254e-08
AT5G26670	123.96	-4.17183	0.647494	-6.44304	1.17106e-10	1.06542e-08
AT4G34260	1404.88	-1.07621	0.167077	-6.44141	1.1837e-10	1.07247e-08
AT3G27360	89.6004	-2.89735	0.449983	-6.43881	1.20417e-10	1.08653e-08
AT2G29120	2217.77	2.45218	0.381125	6.43406	1.24242e-10	1.11645e-08
AT4G26530	8861.01	-2.14978	0.334175	-6.43308	1.25041e-10	1.11904e-08
AT2G25000	299.317	2.64525	0.411477	6.42866	1.2873e-10	1.14737e-08
AT5G35480	461.355	-1.65784	0.258379	-6.41632	1.39612e-10	1.23933e-08
AT2G03120	1873.05	0.87434	0.136512	6.40487	1.50493e-10	1.32785e-08
AT2G34060	58.9432	-3.72291	0.58129	-6.40457	1.50796e-10	1.32785e-08
AT1G71695	1949.06	-1.02348	0.160051	-6.39474	1.60817e-10	1.40481e-08
AT4G00230	229.063	-1.46278	0.228729	-6.39526	1.60278e-10	1.40481e-08
AT3G45290	223.525	1.76538	0.276345	6.38832	1.67713e-10	1.45924e-08
AT4G28250	261.8	-3.44529	0.540001	-6.38015	1.76911e-10	1.53318e-08
AT2G27385	1102.79	-3.04915	0.47804	-6.37844	1.78904e-10	1.54435e-08
AT1G71390	76.1758	6.11073	0.958229	6.37711	1.80466e-10	1.55172e-08
AT1G13250	121.114	-2.7388	0.429692	-6.37386	1.84327e-10	1.57873e-08
AT5G05890	127.019	-4.8075	0.756497	-6.35495	2.08499e-10	1.77881e-08
AT5G65730	690.418	-2.82116	0.444292	-6.34978	2.15619e-10	1.83242e-08
AT2G39450	387.237	-1.01606	0.160229	-6.34132	2.27811e-10	1.92857e-08
AT1G37150	42.8934	3.38713	0.534323	6.33911	2.31103e-10	1.94144e-08
AT2G39900	410.061	-2.48872	0.392571	-6.33955	2.3043e-10	1.94144e-08
AT3G53190	250.939	-3.59478	0.56736	-6.33597	2.35854e-10	1.97379e-08
AT1G77810	673.681	1.82188	0.287613	6.33451	2.38103e-10	1.98503e-08
AT4G34760	103.771	-3.04719	0.481801	-6.32458	2.53926e-10	2.10893e-08
AT5G23160	90.5061	3.81159	0.602931	6.32176	2.58598e-10	2.13963e-08
AT2G28470	1148.07	-2.21927	0.352103	-6.30289	2.9214e-10	2.40807e-08
AT1G61580	744.563	1.10787	0.175914	6.29778	3.01937e-10	2.4795e-08
AT3G51860	1342.08	3.28337	0.521684	6.29379	3.09812e-10	2.53468e-08
AT4G30610	146.65	-3.35376	0.534402	-6.27574	3.47984e-10	2.83639e-08
AT1G49650	368.003	-1.26957	0.202645	-6.26498	3.72876e-10	3.02803e-08
AT4G23150	901.316	4.26831	0.681558	6.26257	3.78674e-10	3.06376e-08
AT1G12310	898.973	-0.886827	0.141707	-6.25817	3.89514e-10	3.13988e-08
AT4G22950	196.246	3.01956	0.482763	6.25475	3.98164e-10	3.19786e-08
AT3G45330	63.3023	6.85927	1.09716	6.25182	4.05691e-10	3.24641e-08
AT4G39580	220.261	1.79095	0.286544	6.2502	4.09921e-10	3.26833e-08
AT3G23480	691.762	-0.799052	0.128037	-6.2408	4.35338e-10	3.45841e-08
AT5G45090	36.377	6.74828	1.0824	6.23454	4.53102e-10	3.58654e-08
AT5G47500	164.471	-5.98384	0.964441	-6.20446	5.48847e-10	4.32878e-08
AT2G39700	267.948	-2.16893	0.350078	-6.19556	5.80779e-10	4.56421e-08
AT3G27400	71.7277	-2.13578	0.344982	-6.19099	5.97883e-10	4.68185e-08
AT4G14630	133.686	5.76054	0.931971	6.18103	6.3685e-10	4.96925e-08
AT1G21310	91.627	3.31145	0.535954	6.1786	6.46706e-10	5.02826e-08
AT3G23890	510.838	-4.51143	0.730346	-6.17712	6.52819e-10	5.05785e-08
AT3G06035	192.061	-1.71879	0.27828	-6.17647	6.55497e-10	5.06072e-08
AT5G60280	381.463	2.33372	0.378198	6.17064	6.80157e-10	5.23267e-08
AT5G24530	2714.66	2.64246	0.428622	6.16503	7.0471e-10	5.40261e-08
AT5G44430	28.6201	4.1377	0.671255	6.16412	7.08753e-10	5.41467e-08
AT4G33467	31.8591	-5.11098	0.830498	-6.15412	7.54972e-10	5.74775e-08
AT5G66230	140.066	-5.17167	0.841303	-6.14722	7.88515e-10	5.98235e-08
AT5G26170	118.303	1.77966	0.289551	6.14628	7.93188e-10	5.99705e-08
AT4G04510	83.8864	3.58378	0.583915	6.1375	8.38322e-10	6.31651e-08
AT3G23670	209.894	-5.34337	0.871572	-6.13073	8.74752e-10	6.54601e-08
AT5G65980	26.8214	4.21151	0.686913	6.13106	8.72952e-10	6.54601e-08
AT5G61290	35.0826	-2.98762	0.487376	-6.13	8.78776e-10	6.55375e-08
AT3G06483	1623.15	-0.891624	0.145469	-6.1293	8.82655e-10	6.56037e-08
AT1G61420	281.843	1.54228	0.251685	6.12784	8.9082e-10	6.59869e-08
AT4G21903	160.072	3.15331	0.514781	6.12555	9.03731e-10	6.67179e-08
AT2G21540	244.74	-2.80375	0.458218	-6.11882	9.42721e-10	6.93627e-08
AT1G56600	580.627	3.08694	0.505041	6.11224	9.82408e-10	7.2041e-08
AT2G26400	119.129	4.08695	0.670319	6.09702	1.08062e-09	7.89792e-08
AT5G64770	1299.85	-0.988493	0.162174	-6.09528	1.09249e-09	7.95811e-08
AT4G35350	196.221	-2.02705	0.3327	-6.09272	1.11008e-09	8.05945e-08
AT1G30270	953.636	1.51736	0.249364	6.08491	1.16554e-09	8.38291e-08
AT5G45820	508.959	-7.30986	1.20122	-6.08537	1.16224e-09	8.38291e-08
AT5G48900	164.812	-3.69619	0.607443	-6.08484	1.1661e-09	8.38291e-08
AT1G45191	118.583	-2.23878	0.36807	-6.08248	1.18341e-09	8.47954e-08
AT5G17160	157.229	-4.43864	0.72994	-6.08082	1.19568e-09	8.53958e-08
AT3G51080	144.856	-2.16412	0.356192	-6.0757	1.23448e-09	8.78807e-08
AT5G16980	252.319	1.82044	0.299869	6.07077	1.27295e-09	9.00343e-08
AT5G19880	81.2797	6.91031	1.13827	6.07088	1.27213e-09	9.00343e-08
AT3G01810	878.754	-1.42115	0.234174	-6.06877	1.28894e-09	9.08721e-08
AT3G25980	100.965	-3.91017	0.644526	-6.06673	1.30538e-09	9.17365e-08
AT1G55790	54.2607	7.3747	1.21658	6.06184	1.34569e-09	9.42674e-08
AT3G21550	128.329	-1.46248	0.241355	-6.05944	1.36594e-09	9.5381e-08
AT5G37600	7383.49	1.56816	0.259048	6.05357	1.41675e-09	9.86145e-08
AT3G14170	49.7719	-2.37863	0.393086	-6.05117	1.43802e-09	9.97784e-08
AT3G10080	128.08	-2.50753	0.414435	-6.05047	1.4442e-09	9.98909e-08
AT1G20390.1	60.889	-2.49953	0.413493	-6.04491	1.49497e-09	1.03078e-07
AT3G04230	272.841	1.15371	0.191272	6.0318	1.62142e-09	1.11446e-07
AT5G01900	151.035	4.29416	0.712227	6.02921	1.64766e-09	1.12895e-07
AT2G23560	31.7939	-2.38782	0.396603	-6.02068	1.73681e-09	1.18426e-07
AT2G28740	269.705	-2.97197	0.493644	-6.02046	1.73917e-09	1.18426e-07
AT4G32000	69.0854	-2.06705	0.343552	-6.01671	1.78002e-09	1.20832e-07
AT3G55005	198.306	-1.91257	0.318124	-6.01203	1.83212e-09	1.23985e-07
AT3G05470	63.2348	-4.86471	0.809359	-6.01057	1.8487e-09	1.24722e-07
AT2G47500	340.127	-2.21981	0.369515	-6.00737	1.88556e-09	1.26818e-07
AT5G16810	393.435	-1.42355	0.237043	-6.00547	1.90773e-09	1.27917e-07
AT5G61520	595.305	1.45523	0.242368	6.0042	1.92275e-09	1.28531e-07
AT1G60390	48.8115	-3.51684	0.586114	-6.00027	1.96995e-09	1.31286e-07
AT1G72230	66.9273	-4.57039	0.762069	-5.99735	2.00568e-09	1.33262e-07
AT1G26770	242.277	-2.11328	0.352821	-5.98967	2.10272e-09	1.39288e-07
AT2G05100	14208.2	-5.76871	0.963577	-5.98677	2.14051e-09	1.40937e-07
AT3G50240	1034.12	-1.22859	0.205234	-5.98628	2.1469e-09	1.40937e-07
AT4G30650	3275.59	-2.39543	0.400094	-5.98716	2.1353e-09	1.40937e-07
AT1G21240	1493.42	4.07735	0.681831	5.98	2.23136e-09	1.46044e-07
AT5G12050	232.223	-3.42966	0.574308	-5.9718	2.34643e-09	1.53119e-07
AT1G76240	69.4471	-3.74269	0.626983	-5.96937	2.38173e-09	1.54961e-07
AT5G50740	155.821	-3.12445	0.523607	-5.96717	2.41401e-09	1.56596e-07
AT1G32350	489.121	5.00353	0.840349	5.95411	2.61498e-09	1.69133e-07
AT1G80920	1587	-1.19844	0.201343	-5.95225	2.64476e-09	1.70056e-07
AT2G16750	117.649	-1.89673	0.318636	-5.95265	2.63842e-09	1.70056e-07
AT5G04160	181.556	-2.04431	0.343751	-5.94706	2.73001e-09	1.75024e-07
AT4G02290	102.587	-7.78211	1.31022	-5.93956	2.8578e-09	1.82682e-07
AT4G21120	135.734	2.74788	0.462759	5.93804	2.8845e-09	1.83853e-07
AT1G02820	42.9109	-2.63737	0.444538	-5.93283	2.97753e-09	1.89233e-07
AT5G10760	7101.09	2.7107	0.457041	5.93099	3.01118e-09	1.90818e-07
AT2G45470	813.773	-2.3088	0.389329	-5.9302	3.02569e-09	1.91185e-07
AT2G34430	30261.9	-5.67289	0.957279	-5.92606	3.10292e-09	1.95501e-07
AT4G24510	360.654	-1.2663	0.213846	-5.92156	3.18904e-09	2.00352e-07
AT1G20190	229.231	-4.98042	0.841597	-5.91782	3.26233e-09	2.04371e-07
AT3G13750	4135.4	-1.52517	0.257865	-5.9146	3.32687e-09	2.0782e-07
AT5G25260	358.591	3.03169	0.512676	5.91346	3.34985e-09	2.08662e-07
AT1G72330	814.914	1.34096	0.226966	5.90821	3.45846e-09	2.14816e-07
AT1G09935	46.0644	6.49442	1.09981	5.90505	3.52548e-09	2.18361e-07
AT2G36200	233.717	-3.80397	0.644336	-5.90371	3.5542e-09	2.1952e-07
AT1G29910	52383.6	-5.34576	0.906683	-5.89596	3.7252e-09	2.29435e-07
AT5G14970	2511.23	-1.07995	0.18322	-5.89428	3.76321e-09	2.31126e-07
AT4G24190	21820.3	1.24728	0.211633	5.89357	3.77941e-09	2.31473e-07
AT3G51740	116.263	-3.53969	0.601795	-5.88189	4.05597e-09	2.47719e-07
AT3G29810	185.077	1.93134	0.328422	5.88067	4.08605e-09	2.48863e-07
AT1G44130	188.005	5.53794	0.942828	5.87375	4.26053e-09	2.581e-07
AT2G28620	234.688	-3.38159	0.575715	-5.87372	4.26124e-09	2.581e-07
AT5G46600	119.87	-4.26095	0.725562	-5.87262	4.28968e-09	2.59106e-07
AT2G42280	215.512	-1.11598	0.190087	-5.8709	4.33437e-09	2.61086e-07
AT2G30140	777.369	2.00486	0.341833	5.86501	4.49112e-09	2.69787e-07
AT1G17615	29.7575	4.14109	0.706355	5.86261	4.55645e-09	2.72964e-07
AT4G18250	712.125	2.6368	0.449813	5.86199	4.57349e-09	2.73238e-07
AT1G63300	94.5901	-1.90086	0.324548	-5.85696	4.71423e-09	2.80881e-07
AT3G17790	739.69	1.95821	0.334464	5.85478	4.77646e-09	2.83817e-07
AT1G44110	100.384	-5.38985	0.920939	-5.85256	4.84065e-09	2.86854e-07
AT5G55820	149.758	-3.97747	0.679729	-5.85155	4.87017e-09	2.87825e-07
AT3G44990	599.027	-6.51437	1.11411	-5.84713	5.00128e-09	2.9478e-07
AT5G26850	587.14	-2.53545	0.434698	-5.83267	5.45475e-09	3.20646e-07
AT3G16240	3438.79	-3.44093	0.590048	-5.83161	5.48949e-09	3.21825e-07
AT5G58940	529.496	2.47106	0.423853	5.82999	5.54313e-09	3.24103e-07
AT1G76310	78.1147	-4.39824	0.754597	-5.82859	5.58964e-09	3.25953e-07
AT2G33330	284.786	-3.23942	0.555861	-5.82775	5.61792e-09	3.26734e-07
AT5G63860	1538.16	-1.01513	0.174345	-5.82258	5.79472e-09	3.36124e-07
AT3G26520	10547.9	-1.67299	0.287562	-5.81783	5.96149e-09	3.44886e-07
AT1G72970	815.042	-2.4632	0.423708	-5.81343	6.12059e-09	3.53158e-07
AT3G18610	79.0138	2.23492	0.384578	5.81136	6.19657e-09	3.56604e-07
AT1G22170	98.0398	-1.9987	0.344307	-5.80499	6.43685e-09	3.69462e-07
AT4G05390	449.184	1.58494	0.273224	5.80088	6.59692e-09	3.77661e-07
AT1G35710	5467.99	1.74217	0.300645	5.79477	6.84144e-09	3.90292e-07
AT1G72670	77.1924	-5.02614	0.867401	-5.79448	6.85316e-09	3.90292e-07
AT1G80080	95.525	-4.47706	0.772949	-5.79218	6.94793e-09	3.94664e-07
AT5G39830	1269.43	-0.830678	0.143435	-5.79133	6.98308e-09	3.95636e-07
AT5G01240	513.8	-1.51566	0.261787	-5.78966	7.05273e-09	3.98552e-07
AT1G20060	65.116	-3.29993	0.570875	-5.78048	7.44864e-09	4.19843e-07
AT2G38620	27.437	-4.62142	0.799547	-5.78005	7.46794e-09	4.19851e-07
AT1G68740	471.337	2.22832	0.385609	5.77871	7.52766e-09	4.22127e-07
AT1G17190	37.7867	-2.38044	0.412271	-5.77398	7.7421e-09	4.33044e-07
AT2G16595	182.086	1.72868	0.299478	5.77231	7.81937e-09	4.36253e-07
AT4G29520	838.056	1.14944	0.199178	5.77093	7.88352e-09	4.38716e-07
AT1G43590.1	62.3888	1.97868	0.342985	5.769	7.97416e-09	4.42637e-07
AT2G44830	220.203	-1.55285	0.269361	-5.76495	8.16817e-09	4.52261e-07
AT1G10640	60.0348	-6.28158	1.09058	-5.75984	8.41914e-09	4.64982e-07
AT2G16850	147.938	-2.8777	0.499753	-5.75825	8.49893e-09	4.6821e-07
AT3G62020	83.3549	-1.76402	0.306585	-5.75375	8.72828e-09	4.7964e-07
AT2G35860	54.9515	-2.2658	0.394442	-5.7443	9.22994e-09	5.05939e-07
AT2G34560	733.377	-0.893763	0.155612	-5.74355	9.27142e-09	5.06946e-07
AT1G11475	626.556	0.810864	0.141288	5.73909	9.51873e-09	5.15997e-07
AT2G15970	3863.27	-2.25548	0.392947	-5.7399	9.4733e-09	5.15997e-07
AT2G30820	39.4319	-3.54008	0.616823	-5.73921	9.51174e-09	5.15997e-07
AT5G53550	1710.92	1.52719	0.266113	5.73887	9.5311e-09	5.15997e-07
AT4G13710	73.5371	-2.42334	0.423133	-5.72713	1.02147e-08	5.51643e-07
AT3G25020	484.425	1.17339	0.204931	5.72577	1.02966e-08	5.54703e-07
AT3G06145	86.5395	-1.47445	0.257936	-5.71632	1.08857e-08	5.84999e-07
AT1G65590	461.337	-1.66836	0.291932	-5.71489	1.09773e-08	5.88482e-07
AT4G00400	634.424	-1.92126	0.336344	-5.71218	1.11539e-08	5.9649e-07
AT2G27402	98.3131	-3.3595	0.588186	-5.71163	1.11901e-08	5.9697e-07
AT2G02100	1503.34	-3.88649	0.680644	-5.71001	1.12968e-08	6.01198e-07
AT1G70581	64.8209	1.71194	0.300059	5.70534	1.16111e-08	6.16426e-07
AT3G50770	413.684	2.60756	0.457103	5.70452	1.16668e-08	6.17891e-07
AT3G47090	873.766	2.41702	0.423923	5.70155	1.18726e-08	6.27275e-07
AT1G60810	249.967	-1.41548	0.248463	-5.69697	1.21959e-08	6.42805e-07
AT5G51720	215.567	-3.82537	0.671663	-5.69537	1.23106e-08	6.47296e-07
AT5G06390	391.453	-1.03925	0.182596	-5.69154	1.25895e-08	6.60377e-07
AT5G40990	28.8078	7.26935	1.27929	5.68231	1.32887e-08	6.95391e-07
AT1G23800	131.833	-2.21874	0.39055	-5.68107	1.33854e-08	6.98779e-07
AT4G14330	118.071	-5.32643	0.938231	-5.6771	1.37e-08	7.13506e-07
AT5G45960	29.7068	-6.60083	1.16307	-5.67535	1.38402e-08	7.19102e-07
AT1G78630	5852.35	-1.60869	0.283567	-5.67305	1.40278e-08	7.27125e-07
AT5G03760	763.206	-2.02926	0.357767	-5.67202	1.41127e-08	7.29799e-07
AT4G33810	37.7473	-2.0939	0.369307	-5.66982	1.42947e-08	7.37471e-07
AT5G16250	220.376	-3.86851	0.682691	-5.66657	1.45686e-08	7.4984e-07
AT3G53680	180.712	-2.53466	0.44743	-5.66493	1.47088e-08	7.55281e-07
AT3G15350	1876.91	1.50641	0.266044	5.66226	1.49388e-08	7.65301e-07
AT3G23090	83.8506	-1.6092	0.28422	-5.66181	1.49785e-08	7.65546e-07
AT4G16660	5320.9	1.28954	0.227862	5.65931	1.51986e-08	7.74989e-07
AT1G32990	2676.57	-1.30132	0.22998	-5.65843	1.5276e-08	7.77126e-07
AT5G49760	3895.5	1.01179	0.178887	5.65604	1.54903e-08	7.86205e-07
AT5G64810	392.569	3.90131	0.690178	5.65262	1.58023e-08	8.0019e-07
AT5G65600	66.6207	2.10525	0.372502	5.65165	1.58919e-08	8.02869e-07
AT3G26220	795.38	2.13048	0.377006	5.65106	1.59457e-08	8.03737e-07
AT1G23205	34.8851	-2.97775	0.527051	-5.64983	1.60603e-08	8.07656e-07
AT3G52370	88.2837	-1.87812	0.332512	-5.64828	1.62066e-08	8.13146e-07
AT3G07610	937.679	0.881239	0.156031	5.64785	1.62469e-08	8.13309e-07
AT1G78120	46.8464	-2.35954	0.417906	-5.64609	1.64135e-08	8.19776e-07
AT5G55520	116.553	-5.50371	0.974998	-5.64485	1.65329e-08	8.23864e-07
AT4G33270	179.093	-4.66195	0.826205	-5.64261	1.6749e-08	8.32742e-07
AT1G74890	24.2307	-4.92839	0.873531	-5.64191	1.68173e-08	8.33559e-07
AT3G09540	242.676	-1.70591	0.302421	-5.64086	1.69204e-08	8.33559e-07
AT4G05190	158.869	-4.26024	0.755277	-5.64063	1.69427e-08	8.33559e-07
AT4G27595	249.754	-2.14385	0.380081	-5.6405	1.69556e-08	8.33559e-07
AT5G52390	200.235	3.80665	0.674826	5.64093	1.69133e-08	8.33559e-07
AT4G16260	90.9677	3.86153	0.684901	5.63808	1.71954e-08	8.4346e-07
AT1G09480	106.868	2.88947	0.512829	5.63436	1.75706e-08	8.5994e-07
AT4G29020	130.362	-5.50138	0.976506	-5.63374	1.7634e-08	8.6112e-07
AT5G58590	750.588	0.817317	0.145222	5.62805	1.82253e-08	8.88019e-07
AT1G44575	18899.1	-0.985841	0.175197	-5.62706	1.83309e-08	8.91185e-07
AT2G30432	28.0391	-4.6572	0.827827	-5.62581	1.84645e-08	8.9569e-07
AT2G19170	212.295	-2.52306	0.448516	-5.62534	1.85146e-08	8.96138e-07
AT1G61550	37.9181	2.11302	0.375688	5.62441	1.86146e-08	8.98994e-07
AT1G18250	99.5157	-4.26598	0.758831	-5.62178	1.89001e-08	9.10776e-07
AT5G23910	161.893	-3.65454	0.650525	-5.61783	1.93374e-08	9.29807e-07
AT1G14350	182.759	-2.12866	0.379199	-5.61358	1.98186e-08	9.50857e-07
AT5G60020	57.6284	-2.02525	0.360825	-5.61284	1.99033e-08	9.5284e-07
AT4G27430	2102.46	-1.34966	0.240484	-5.61226	1.997e-08	9.5395e-07
AT1G50010	2774.66	-2.59681	0.462865	-5.61031	2.01969e-08	9.6269e-07
AT1G25510	40.8204	-4.48978	0.800382	-5.60955	2.02851e-08	9.64796e-07
AT1G70710	176.319	-2.50906	0.447417	-5.60786	2.04839e-08	9.72141e-07
AT1G51920	37.188	3.68387	0.656999	5.60711	2.05732e-08	9.7427e-07
AT1G58225	623.66	4.03676	0.720372	5.60372	2.09798e-08	9.91388e-07
AT3G27200	52.0785	-1.70774	0.304865	-5.60163	2.1234e-08	1.00124e-06
AT3G53900	335.786	-2.13537	0.381429	-5.59834	2.16419e-08	1.01828e-06
AT1G07900	44.785	3.39947	0.607293	5.59774	2.17167e-08	1.01962e-06
AT4G23310	390.902	4.20082	0.750602	5.5966	2.18596e-08	1.02413e-06
AT2G38820	274.315	-1.46892	0.262517	-5.59554	2.19942e-08	1.02644e-06
AT5G67270	84.4838	-3.67148	0.656152	-5.59547	2.20024e-08	1.02644e-06
AT5G46700	142.068	-2.889	0.516344	-5.5951	2.20493e-08	1.02644e-06
AT2G05790	689.452	-2.44744	0.437488	-5.5943	2.21519e-08	1.02903e-06
AT5G60460	234.496	1.11492	0.199441	5.59023	2.26768e-08	1.05119e-06
AT1G21390	326.726	0.86914	0.155554	5.5874	2.30501e-08	1.06624e-06
AT2G40750	1280.05	1.53853	0.275712	5.58019	2.40253e-08	1.10901e-06
AT3G51150	349.137	-1.68002	0.301137	-5.57893	2.41997e-08	1.11005e-06
AT4G14940	22.8296	-3.8013	0.681333	-5.57921	2.41615e-08	1.11005e-06
AT5G01550	63.5201	2.74283	0.491596	5.57945	2.41277e-08	1.11005e-06
AT5G15780	50.5855	-4.75806	0.852932	-5.57847	2.42637e-08	1.11066e-06
AT5G55950	24.4036	-2.88049	0.517257	-5.56878	2.56535e-08	1.17183e-06
AT4G04490	755.166	3.34272	0.600382	5.56765	2.58193e-08	1.17695e-06
AT5G26220	123.314	-1.98754	0.357075	-5.56617	2.60396e-08	1.18216e-06
AT5G60150	57.2654	-4.59635	0.825767	-5.56616	2.60413e-08	1.18216e-06
AT5G13320	4903.58	3.73804	0.67185	5.5638	2.63963e-08	1.1958e-06
AT1G78820	807.354	-2.79724	0.502792	-5.5634	2.64565e-08	1.19605e-06
AT2G16630	103.32	-1.7222	0.309715	-5.56061	2.68832e-08	1.21284e-06
AT1G57750	224.117	-9.55198	1.72071	-5.55117	2.83763e-08	1.27757e-06
AT1G22910	188.04	-1.22865	0.221349	-5.55072	2.84497e-08	1.27825e-06
AT4G39970	1596.59	-1.02493	0.184697	-5.54926	2.86886e-08	1.28635e-06
AT1G12500	357.333	-1.2851	0.231655	-5.54746	2.89846e-08	1.29697e-06
AT3G55660	98.9941	-5.35444	0.965468	-5.54595	2.92359e-08	1.30555e-06
AT3G44300	174.16	4.18626	0.754958	5.54503	2.93911e-08	1.30981e-06
AT3G20260	81.4993	-4.52588	0.816589	-5.54242	2.98316e-08	1.32675e-06
AT3G15190	3199.54	-1.25697	0.226857	-5.5408	3.01095e-08	1.3364e-06
AT1G02640	132.318	-2.41317	0.435653	-5.53919	3.03878e-08	1.34603e-06
AT1G13830	25.9892	3.2608	0.591688	5.51102	3.56768e-08	1.57712e-06
AT5G18430	41.1251	-2.50423	0.454526	-5.50954	3.59766e-08	1.58717e-06
AT1G15570	113.486	-3.3219	0.603035	-5.50863	3.61636e-08	1.59222e-06
AT1G56340	7232.91	0.703578	0.127909	5.50062	3.78452e-08	1.66292e-06
AT1G32100	122.329	-1.19882	0.217981	-5.49963	3.80593e-08	1.66897e-06
AT2G44480	33.7336	2.46918	0.449027	5.49895	3.82056e-08	1.67205e-06
AT4G16740	225.51	-3.61424	0.660518	-5.47183	4.4542e-08	1.94547e-06
AT3G20150	171.117	-3.51075	0.641873	-5.46954	4.51198e-08	1.96679e-06
AT3G53750	431.365	-1.97276	0.360731	-5.46878	4.53134e-08	1.97131e-06
AT3G51720	109.356	-3.27963	0.600039	-5.4657	4.61081e-08	2.00192e-06
AT1G51060	770.884	-2.12239	0.388412	-5.46427	4.64806e-08	2.0141e-06
AT1G28010	146.664	-1.49916	0.274481	-5.46181	4.71315e-08	2.03827e-06
AT3G51600	3771.99	-1.40091	0.256598	-5.45957	4.77295e-08	2.06007e-06
AT3G48460	271.722	-1.3534	0.248441	-5.44758	5.10596e-08	2.19948e-06
AT2G46192	1689.06	1.82395	0.334888	5.44645	5.1385e-08	2.20915e-06
AT5G23940	381.833	-5.62558	1.03307	-5.44547	5.16683e-08	2.21699e-06
AT4G20000	187.618	2.98962	0.54917	5.44389	5.21288e-08	2.23237e-06
AT1G32220	903.691	-1.14676	0.211009	-5.43462	5.49134e-08	2.34704e-06
AT2G30590	483.972	1.0042	0.184924	5.43037	5.62373e-08	2.39895e-06
AT2G47030	34.7942	4.50033	0.829097	5.428	5.69904e-08	2.42635e-06
AT5G22740	405.658	-1.60067	0.295081	-5.42452	5.81105e-08	2.46925e-06
AT1G12750	247.703	-1.64861	0.304081	-5.42163	5.90595e-08	2.50472e-06
AT3G09050	572.199	-0.905284	0.167017	-5.42032	5.94927e-08	2.51612e-06
AT5G02760	478.56	-5.24466	0.967628	-5.42012	5.95579e-08	2.51612e-06
AT2G19950	506.594	-1.51842	0.280226	-5.41856	6.0082e-08	2.53338e-06
AT1G65481	17.9969	4.02033	0.742091	5.41758	6.04123e-08	2.54242e-06
AT5G07830	556.341	1.01392	0.187213	5.4159	6.09807e-08	2.56142e-06
AT2G42380	158.51	-3.24518	0.599304	-5.41492	6.13168e-08	2.57038e-06
AT3G45430	33.4411	-4.69774	0.867606	-5.41459	6.14284e-08	2.57038e-06
AT1G58070	54.8422	-2.33912	0.43234	-5.41037	6.28959e-08	2.62178e-06
AT2G15830	76.6734	-1.7633	0.325905	-5.41048	6.28552e-08	2.62178e-06
AT1G02730	588.732	-4.22273	0.780945	-5.40721	6.40148e-08	2.66335e-06
AT3G45930	256.397	-2.51586	0.465436	-5.40539	6.46685e-08	2.68038e-06
AT4G25960	1521.37	-0.637682	0.117967	-5.40557	6.46013e-08	2.68038e-06
AT2G40670	109.171	-2.25434	0.417376	-5.4012	6.61954e-08	2.73849e-06
AT5G24165	1059.48	-1.13303	0.209984	-5.39577	6.82293e-08	2.81645e-06
AT5G51600	152.142	-4.51696	0.837172	-5.39549	6.83367e-08	2.81645e-06
AT1G12845	147.761	-3.17251	0.58858	-5.39011	7.04158e-08	2.89669e-06
AT1G18370	231.34	-4.29884	0.797718	-5.38892	7.08826e-08	2.91043e-06
AT1G50240	68.5186	-3.71425	0.689322	-5.38827	7.11396e-08	2.91553e-06
AT4G25900	1120.43	1.19552	0.222061	5.38376	7.2946e-08	2.98398e-06
AT3G05630	295.218	2.82711	0.525869	5.37608	7.6126e-08	3.10826e-06
AT4G19160	511.292	-1.51911	0.282764	-5.37235	7.77164e-08	3.1673e-06
AT4G36240	80.9044	-4.03101	0.750463	-5.37137	7.81417e-08	3.17873e-06
AT3G18750	281.106	-0.967354	0.180165	-5.36926	7.90582e-08	3.21006e-06
AT1G79940	1369.01	0.67129	0.125123	5.36504	8.09305e-08	3.28001e-06
AT3G15550	102.107	-4.40179	0.820615	-5.36401	8.13937e-08	3.29269e-06
AT4G37520	452.162	2.15589	0.402074	5.36192	8.23419e-08	3.32491e-06
AT5G47960	84.5683	2.05163	0.382888	5.35831	8.40029e-08	3.38575e-06
AT1G65500	277.794	2.69641	0.503257	5.35791	8.41899e-08	3.38706e-06
AT1G21540	79.8592	-2.23138	0.416565	-5.35662	8.47921e-08	3.39881e-06
AT3G61130	2216.93	-0.699604	0.130602	-5.35678	8.47189e-08	3.39881e-06
AT1G32940	404.997	1.66319	0.310563	5.35538	8.53754e-08	3.41595e-06
AT5G39850	345.405	1.66744	0.311523	5.35255	8.67256e-08	3.46365e-06
AT4G31290	705.754	-2.62921	0.491335	-5.35115	8.73976e-08	3.47794e-06
AT5G11590	49.962	-3.25773	0.608792	-5.35114	8.74005e-08	3.47794e-06
AT3G10100.1	70.4532	1.71107	0.319864	5.34937	8.82611e-08	3.50582e-06
AT5G49800	32.4192	-2.24535	0.419891	-5.34745	8.92025e-08	3.5368e-06
AT5G54270	31777.2	-4.521	0.846016	-5.34387	9.09837e-08	3.60092e-06
AT5G25820	78.8694	2.57412	0.481999	5.34051	9.2683e-08	3.66156e-06
AT3G28480	770.105	1.01111	0.189389	5.33881	9.3561e-08	3.6896e-06
AT5G02120	780.124	-1.10008	0.206073	-5.33831	9.38161e-08	3.69302e-06
AT1G65960	8421.73	-0.880304	0.164924	-5.33765	9.41593e-08	3.69989e-06
AT2G40480	174.207	-1.44319	0.270408	-5.33706	9.44634e-08	3.7052e-06
AT3G50410	34.8978	-2.06568	0.387112	-5.33614	9.4947e-08	3.71751e-06
AT3G15950	171.516	-2.53873	0.475855	-5.33508	9.55029e-08	3.72404e-06
AT3G57260	17114.8	4.00467	0.750662	5.33485	9.56232e-08	3.72404e-06
AT5G56120	86.8717	-4.57613	0.857777	-5.33487	9.56154e-08	3.72404e-06
AT3G11640	69.3507	3.13337	0.587686	5.3317	9.72961e-08	3.78247e-06
AT1G75900	385.989	-1.22547	0.229913	-5.33015	9.81318e-08	3.80821e-06
AT4G19380	35.5224	-5.7943	1.08779	-5.32667	1.00028e-07	3.87493e-06
AT1G65010	2026.19	-1.06417	0.19982	-5.32564	1.00596e-07	3.89006e-06
AT1G78430	58.5159	-4.55616	0.855871	-5.32341	1.01837e-07	3.93113e-06
AT1G65510	138.586	3.3014	0.620288	5.32236	1.02428e-07	3.94699e-06
AT5G18660	1874.35	-1.80735	0.339634	-5.32147	1.02932e-07	3.95944e-06
AT1G09350	87.1329	-5.81687	1.09348	-5.31957	1.04012e-07	3.98003e-06
AT3G55580	40.853	-8.89779	1.67262	-5.31967	1.03955e-07	3.98003e-06
AT3G63200	186.944	-4.3707	0.821601	-5.31973	1.03919e-07	3.98003e-06
AT2G15490	134.186	3.76652	0.70812	5.31905	1.04311e-07	3.98455e-06
AT1G31330	23254.5	-2.20441	0.414563	-5.31742	1.05249e-07	4.01337e-06
AT2G43980	445.179	0.970365	0.182661	5.31237	1.08211e-07	4.11916e-06
AT2G28870	29.9318	-2.42384	0.457243	-5.30099	1.15179e-07	4.37679e-06
AT5G02100	338.841	1.37386	0.259843	5.28725	1.24166e-07	4.71015e-06
AT5G59970	288.599	-3.05131	0.577185	-5.28654	1.24652e-07	4.72042e-06
AT3G54000	1405.94	2.38196	0.450656	5.28554	1.25334e-07	4.73806e-06
AT5G67260	497.311	-1.7745	0.335844	-5.28371	1.26597e-07	4.77756e-06
AT3G28830	16.4997	4.25131	0.804762	5.28269	1.27303e-07	4.79596e-06
AT3G49340	151.726	3.88784	0.736121	5.28152	1.28117e-07	4.81836e-06
AT1G73010	247.488	2.77977	0.52646	5.28011	1.29104e-07	4.84714e-06
AT4G35920	508.3	-0.949052	0.179759	-5.27958	1.29483e-07	4.85307e-06
AT5G54190	224.14	-6.22651	1.18005	-5.27647	1.31694e-07	4.92751e-06
AT3G12610	456.149	-2.94735	0.558639	-5.27595	1.32067e-07	4.93304e-06
AT5G14930	1618.24	1.43769	0.272644	5.27316	1.34096e-07	5.00031e-06
AT2G46760	26.863	-2.51423	0.476975	-5.2712	1.35537e-07	5.04548e-06
AT2G47040	63.2295	4.04048	0.766716	5.26985	1.36538e-07	5.06831e-06
AT5G25090	50.6459	-4.30543	0.81701	-5.26975	1.36613e-07	5.06831e-06
AT5G25810	18.24	-3.78635	0.718763	-5.26786	1.3802e-07	5.11186e-06
AT3G16370	2998.79	-1.58267	0.300815	-5.26128	1.43057e-07	5.2895e-06
AT1G75640	50.8827	-4.40599	0.837705	-5.2596	1.4437e-07	5.32134e-06
AT3G16650	150.803	1.15024	0.218695	5.25956	1.44404e-07	5.32134e-06
AT2G05070	13277.5	-5.2481	0.997971	-5.25878	1.45018e-07	5.32606e-06
AT3G13433	134.093	4.72836	0.899126	5.25885	1.44962e-07	5.32606e-06
AT4G23160	146.607	2.76932	0.526726	5.25762	1.45935e-07	5.35078e-06
AT3G47470	49935.4	-3.60362	0.685493	-5.25698	1.46441e-07	5.36037e-06
AT3G20670	310.92	-2.65463	0.505185	-5.25477	1.48212e-07	5.41616e-06
AT1G67120	3993.05	1.01829	0.193802	5.2543	1.4859e-07	5.42093e-06
AT5G19180	1016.82	0.916037	0.174368	5.25348	1.49253e-07	5.43607e-06
AT1G26820	59.4698	-1.92398	0.366484	-5.24984	1.5223e-07	5.53533e-06
AT3G09270	47.9783	2.69808	0.514088	5.2483	1.53511e-07	5.57265e-06
AT1G68320	16.949	7.47297	1.42407	5.24763	1.54071e-07	5.58374e-06
AT1G05835	35.8224	-2.58542	0.492743	-5.247	1.54599e-07	5.59363e-06
AT4G22860	41.5978	-3.91783	0.746734	-5.24662	1.54914e-07	5.59579e-06
AT2G04030	13711.4	0.713518	0.136099	5.24266	1.58282e-07	5.69866e-06
AT5G18470	2483.57	1.99323	0.380182	5.24284	1.58125e-07	5.69866e-06
AT5G43745	457.256	-1.521	0.290241	-5.24047	1.60165e-07	5.75703e-06
AT2G36145	1061.99	-0.829714	0.158381	-5.23871	1.61704e-07	5.80281e-06
AT3G05730	913.86	-3.59215	0.685821	-5.23775	1.62549e-07	5.8236e-06
AT4G23020	100.033	-3.1051	0.593381	-5.2329	1.66873e-07	5.96877e-06
AT5G13140	341.664	-2.57621	0.492367	-5.23231	1.67408e-07	5.97817e-06
AT5G43450	555.28	1.55287	0.296813	5.23181	1.6786e-07	5.98456e-06
AT3G57180	327.402	-1.07341	0.205215	-5.23066	1.68906e-07	6.01207e-06
AT2G34170	181.54	-2.70221	0.516946	-5.22727	1.72036e-07	6.11267e-06
AT3G05640	328.221	-1.68855	0.323045	-5.22699	1.7229e-07	6.11267e-06
AT4G23500	233.513	-1.75229	0.33552	-5.22262	1.76406e-07	6.24859e-06
AT5G64040	12076.3	-2.27926	0.436715	-5.2191	1.79792e-07	6.35826e-06
AT5G64790	35.7625	5.49498	1.0531	5.2179	1.80964e-07	6.38939e-06
AT4G11480	16.0354	5.01114	0.960578	5.2168	1.82045e-07	6.41724e-06
AT2G39705	62.4838	-2.81019	0.538825	-5.21541	1.83415e-07	6.44479e-06
AT4G00940	77.6831	1.55926	0.298968	5.21548	1.83342e-07	6.44479e-06
AT1G70890	1487.71	-1.22934	0.235733	-5.21499	1.83829e-07	6.44902e-06
AT1G56720	167.722	-2.38115	0.456775	-5.21296	1.85854e-07	6.50963e-06
AT1G03770	174.522	1.85374	0.355699	5.21154	1.87276e-07	6.54102e-06
AT4G18740	259.054	-1.00621	0.193075	-5.21147	1.87347e-07	6.54102e-06
AT1G67910	159.249	1.14408	0.219584	5.2102	1.8864e-07	6.57366e-06
AT5G37490	65.5143	2.81623	0.540547	5.20996	1.88881e-07	6.57366e-06
AT4G05590	484.724	2.34983	0.451503	5.20446	1.94566e-07	6.7608e-06
AT5G40000	21.9445	4.53559	0.87197	5.20154	1.97644e-07	6.85685e-06
AT1G76540	136.238	-3.361	0.646615	-5.19784	2.01621e-07	6.98379e-06
AT2G42570	80.8443	-3.4286	0.660186	-5.19338	2.06515e-07	7.14204e-06
AT1G01600	83.4182	-5.40384	1.04121	-5.18998	2.10317e-07	7.26205e-06
AT5G61790	7847.3	1.01586	0.195843	5.18709	2.13603e-07	7.36393e-06
AT1G16400	267.801	1.45268	0.280341	5.18185	2.19693e-07	7.56199e-06
AT4G30950	6001.74	-1.01962	0.196798	-5.18105	2.2064e-07	7.58268e-06
AT1G12080	70.1534	-3.47163	0.67021	-5.17992	2.21986e-07	7.61344e-06
AT3G60190	3178.32	0.719963	0.138997	5.17971	2.22229e-07	7.61344e-06
AT3G25585	703.371	0.869391	0.16795	5.17648	2.26117e-07	7.73454e-06
AT4G14480	135.973	-1.23986	0.239571	-5.17536	2.27476e-07	7.75767e-06
AT4G16442	169.683	-1.17784	0.227587	-5.17534	2.27501e-07	7.75767e-06
AT3G21950	108.779	-2.13734	0.4131	-5.17391	2.29243e-07	7.80494e-06
AT1G10550	39.432	3.67695	0.710875	5.17243	2.31068e-07	7.85489e-06
AT5G65890	141.839	-1.79996	0.348161	-5.16991	2.34211e-07	7.94941e-06
AT5G57030	1684.98	-0.667493	0.129142	-5.16869	2.35736e-07	7.9888e-06
AT3G56260	46.4171	-1.6178	0.313167	-5.16592	2.39264e-07	8.09583e-06
AT4G18780	94.3104	-1.82874	0.354223	-5.16268	2.43433e-07	8.2242e-06
AT3G02250	743.285	-1.15049	0.22288	-5.16192	2.44429e-07	8.24515e-06
AT4G18970	642.245	-2.70043	0.523516	-5.15826	2.49254e-07	8.39501e-06
AT1G08560	266.244	-3.5991	0.698042	-5.15598	2.52301e-07	8.4846e-06
AT3G58650	91.535	-4.73792	0.919047	-5.15526	2.53286e-07	8.50467e-06
AT2G29110	1025.07	3.86865	0.750616	5.15396	2.55042e-07	8.55052e-06
AT4G02850	64.8618	-3.6589	0.709975	-5.15356	2.55592e-07	8.5559e-06
AT5G43910	297.218	1.58666	0.307898	5.1532	2.56077e-07	8.55906e-06
AT5G38240	372.616	2.02269	0.392611	5.1519	2.57864e-07	8.60567e-06
AT3G17360	199.917	-3.9107	0.759175	-5.15126	2.58749e-07	8.62207e-06
AT5G52450	702.713	0.930335	0.180716	5.14804	2.63223e-07	8.75785e-06
AT4G01740	125.119	1.30357	0.253262	5.14712	2.64512e-07	8.7874e-06
AT1G05300	257.628	1.56377	0.303929	5.14517	2.67275e-07	8.86578e-06
AT1G61520	46222.4	-2.23193	0.433866	-5.14427	2.68566e-07	8.89513e-06
AT1G66880	3009.02	2.07528	0.403602	5.1419	2.71969e-07	8.99425e-06
AT1G13480	11.9403	6.9672	1.35614	5.13751	2.78406e-07	9.19326e-06
AT3G47950	128.333	1.82707	0.355761	5.13568	2.81123e-07	9.25512e-06
AT5G35450	402.697	1.51545	0.295076	5.13578	2.80981e-07	9.25512e-06
AT4G14640	25.525	2.54851	0.496427	5.13371	2.84087e-07	9.33868e-06
AT4G01900	572.617	-0.863273	0.16819	-5.13272	2.85588e-07	9.35573e-06
AT4G03100	72.1653	-4.61452	0.899124	-5.13224	2.86313e-07	9.35573e-06
AT5G12250	2062.31	-1.22029	0.237747	-5.13275	2.85532e-07	9.35573e-06
AT5G52720	19.2605	4.66006	0.907967	5.13241	2.86061e-07	9.35573e-06
AT5G57930	1930.77	-0.706327	0.137647	-5.13142	2.87569e-07	9.38278e-06
AT1G69700	197.134	-2.4764	0.482741	-5.12988	2.8992e-07	9.44428e-06
AT3G48630	219.058	3.42235	0.667172	5.12963	2.90315e-07	9.44428e-06
AT4G16146	1079.82	-1.33014	0.259321	-5.12933	2.90779e-07	9.44535e-06
AT2G19930	124.32	1.35257	0.263775	5.12773	2.93251e-07	9.51156e-06
AT3G57060	190.847	-2.45415	0.478985	-5.12365	2.99673e-07	9.70552e-06
AT1G17745	2575.71	2.21669	0.432948	5.11999	3.05554e-07	9.88139e-06
AT3G05910	907.18	-1.35088	0.263918	-5.11857	3.07862e-07	9.94134e-06
AT4G27640	2247.53	0.636918	0.124526	5.11473	3.14187e-07	1.01307e-05
AT1G19970	87.5953	-1.42083	0.277807	-5.11443	3.14685e-07	1.01318e-05
AT1G10682	159.086	-2.55255	0.499774	-5.10741	3.26596e-07	1.04999e-05
AT2G47000	1135.75	1.51715	0.297085	5.10679	3.27685e-07	1.05195e-05
AT2G25520	2124.55	0.905462	0.177427	5.1033	3.33789e-07	1.06704e-05
AT5G56490	26.797	-3.826	0.749716	-5.10326	3.33845e-07	1.06704e-05
AT5G57123	47.2362	-3.60335	0.706026	-5.10371	3.3305e-07	1.06704e-05
AT4G25480	271.873	-5.10499	1.00103	-5.09972	3.40152e-07	1.08562e-05
AT1G75170	430.347	1.64807	0.323317	5.09738	3.4438e-07	1.09751e-05
AT1G14890	132.034	-1.58638	0.311262	-5.0966	3.4581e-07	1.10047e-05
AT4G11320	189.695	-3.69742	0.725625	-5.0955	3.47824e-07	1.10527e-05
AT4G38650	61.1721	-1.40168	0.275136	-5.09449	3.49687e-07	1.10959e-05
AT2G28790	60.6315	-6.2109	1.21924	-5.09407	3.50466e-07	1.11045e-05
AT1G60790	380.946	-1.01428	0.199133	-5.09349	3.5154e-07	1.11225e-05
AT1G65484	28.4876	2.17479	0.427189	5.09092	3.56329e-07	1.12415e-05
AT2G19920	29.5752	-3.54337	0.696007	-5.091	3.56181e-07	1.12415e-05
AT2G21650	81.9439	-3.17511	0.623778	-5.09013	3.57826e-07	1.12725e-05
AT5G48410	89.1584	2.96855	0.583994	5.08318	3.7116e-07	1.16758e-05
AT4G21760	38.8262	-2.01829	0.397076	-5.08287	3.71771e-07	1.16783e-05
AT4G17000	76.7215	-3.41948	0.672805	-5.08242	3.72653e-07	1.16892e-05
AT2G43820	870.691	0.855022	0.168261	5.08151	3.74437e-07	1.1716e-05
AT5G62700	1885.66	-2.04771	0.402977	-5.08145	3.74574e-07	1.1716e-05
AT1G78190	82.3206	1.56389	0.307898	5.07926	3.78912e-07	1.18348e-05
AT5G39390	22.2914	4.93588	0.973051	5.07258	3.9245e-07	1.22402e-05
AT1G16630	99.7878	-4.05801	0.800432	-5.06977	3.98294e-07	1.24048e-05
AT3G45980	1102.76	-1.88371	0.37177	-5.06687	4.04412e-07	1.25775e-05
AT2G45190	101.837	-2.20101	0.434705	-5.06323	4.12209e-07	1.28018e-05
AT5G44030	249.907	-1.69805	0.335417	-5.0625	4.13793e-07	1.28328e-05
AT1G17020	71.2193	3.44657	0.680984	5.06116	4.16717e-07	1.29053e-05
AT2G20890	5448.67	-0.752981	0.148808	-5.06008	4.19071e-07	1.29599e-05
AT2G07170	84.8561	-4.10076	0.810718	-5.05818	4.23287e-07	1.30718e-05
AT2G03090	105.738	-6.2721	1.24018	-5.05743	4.24946e-07	1.30941e-05
AT2G29100	47.0481	4.32553	0.855303	5.05731	4.25203e-07	1.30941e-05
AT1G08810	98.7126	-1.29895	0.256883	-5.05659	4.26809e-07	1.31251e-05
AT4G13840	683.745	-1.39203	0.275645	-5.0501	4.41583e-07	1.35604e-05
AT5G48310	88.5785	-3.96483	0.785233	-5.04925	4.43557e-07	1.3602e-05
AT2G04780	432.044	-2.19397	0.434756	-5.04645	4.50089e-07	1.3783e-05
AT4G04180	170.057	1.053	0.208693	5.04567	4.51946e-07	1.38047e-05
AT4G20870	406.996	-1.29406	0.256472	-5.04562	4.52056e-07	1.38047e-05
AT4G13810	1167.02	1.1027	0.218578	5.04488	4.53815e-07	1.38391e-05
AT5G49160	596.102	-2.16301	0.429181	-5.03986	4.6587e-07	1.4187e-05
AT3G24503	5564.46	1.56328	0.310207	5.03948	4.66794e-07	1.41955e-05
AT2G34680	1433.13	-1.18336	0.234961	-5.03643	4.74289e-07	1.44034e-05
AT1G80280	138.654	-1.86491	0.370487	-5.03367	4.81186e-07	1.45926e-05
AT5G61270	433.032	-1.63807	0.325446	-5.03332	4.82065e-07	1.45991e-05
AT5G02890	200.996	-2.33112	0.463218	-5.03244	4.84272e-07	1.46457e-05
AT5G27360	115.058	-3.42242	0.680125	-5.03204	4.85282e-07	1.4656e-05
AT1G19450	1147.13	-1.0292	0.204606	-5.03018	4.9002e-07	1.47788e-05
AT4G33660	164.52	-1.04592	0.207985	-5.02883	4.93484e-07	1.48628e-05
AT1G80130	98.0672	3.03704	0.604241	5.02621	5.00281e-07	1.50262e-05
AT4G02540	1137.84	1.68743	0.335721	5.02627	5.0011e-07	1.50262e-05
AT4G11170	135.945	3.9365	0.783648	5.0233	5.07904e-07	1.52344e-05
AT4G08150	56.6205	-6.97844	1.38993	-5.02072	5.14794e-07	1.54199e-05
AT3G14890	237.845	-2.16421	0.431092	-5.0203	5.15897e-07	1.54319e-05
AT4G05090	320.763	-1.09006	0.217169	-5.01941	5.18295e-07	1.54825e-05
AT3G58120	225.881	-3.51846	0.70125	-5.01741	5.23717e-07	1.56232e-05
AT2G34670	115.775	-1.53921	0.306863	-5.01593	5.27771e-07	1.57227e-05
AT4G30270	2511.08	2.24775	0.448287	5.01408	5.32877e-07	1.58533e-05
AT5G37740	369.566	1.57158	0.313546	5.01227	5.37915e-07	1.59815e-05
AT1G77750	199.171	-1.46124	0.291587	-5.01135	5.40505e-07	1.60367e-05
AT1G20610	79.6592	-3.93776	0.785962	-5.01011	5.43985e-07	1.61181e-05
AT1G75690	1398.93	-1.99087	0.3975	-5.00848	5.48604e-07	1.62331e-05
AT1G61566	16.2947	4.97976	0.99433	5.00816	5.49528e-07	1.62385e-05
AT5G35490	178.082	-1.41173	0.281904	-5.00786	5.50394e-07	1.62422e-05
AT3G27830	3907.39	-1.02105	0.203916	-5.00723	5.52188e-07	1.62692e-05
AT3G54810	11373.3	1.84317	0.368117	5.00702	5.52793e-07	1.62692e-05
AT3G22460	182.906	1.49737	0.299073	5.00671	5.53683e-07	1.62735e-05
AT5G13240	1323.94	1.46917	0.293502	5.00564	5.56769e-07	1.63423e-05
AT1G03780	157.573	-3.65062	0.72953	-5.00408	5.61307e-07	1.64535e-05
AT1G79850	2552.61	-1.36608	0.273022	-5.00356	5.62812e-07	1.64652e-05
AT2G35960	391.052	-1.34814	0.269444	-5.00342	5.63209e-07	1.64652e-05
AT5G41010	349.145	0.956046	0.191103	5.00278	5.65092e-07	1.64983e-05
AT5G65460	695.908	-1.07052	0.214022	-5.00189	5.6771e-07	1.65527e-05
AT1G16090	298.614	1.75174	0.350269	5.00113	5.69951e-07	1.65959e-05
AT1G22850	1125.53	-0.832996	0.166574	-5.00076	5.71047e-07	1.66058e-05
AT1G63100	47.4728	-6.60469	1.32093	-5.00004	5.73184e-07	1.66459e-05
AT2G44740	57.7558	-2.60338	0.521404	-4.99302	5.94434e-07	1.72402e-05
AT1G13930	19535.2	-1.43025	0.286536	-4.99151	5.99099e-07	1.73525e-05
AT3G58460	723.401	0.693604	0.139048	4.98823	6.09358e-07	1.76264e-05
AT4G04540	251.979	3.62044	0.725892	4.98757	6.11419e-07	1.76395e-05
AT5G54585	48.3031	-2.37074	0.475327	-4.9876	6.11331e-07	1.76395e-05
AT2G29550	1826.69	-1.62891	0.326621	-4.98715	6.12768e-07	1.76551e-05
AT1G70160	2313.82	0.722234	0.144846	4.98621	6.15753e-07	1.77179e-05
AT5G62550	206.91	-3.52565	0.707328	-4.98446	6.21354e-07	1.78556e-05
AT1G35320	133.241	1.17824	0.236503	4.98193	6.29522e-07	1.80666e-05
AT5G23860	1210.47	-1.22533	0.246065	-4.9797	6.36818e-07	1.82521e-05
AT4G14030	2187.48	-0.796831	0.16009	-4.97738	6.4451e-07	1.84485e-05
AT5G47220	4856.55	1.83405	0.368562	4.97624	6.48316e-07	1.85332e-05
AT4G01150	14150.2	-1.02495	0.206	-4.97548	6.50849e-07	1.85814e-05
AT4G32330	1492.13	-0.974857	0.19599	-4.97401	6.55803e-07	1.86985e-05
AT1G65710	33.6195	-4.89121	0.983574	-4.97289	6.59625e-07	1.8783e-05
AT3G59940	1517.09	-1.56875	0.315601	-4.97066	6.67251e-07	1.89755e-05
AT1G14685	317.949	-0.81901	0.164841	-4.9685	6.7473e-07	1.91512e-05
AT2G21960	1194.24	-0.669303	0.13472	-4.96812	6.76047e-07	1.91512e-05
AT3G02190	306.826	0.763747	0.153723	4.96832	6.75341e-07	1.91512e-05
AT5G12150	2877.88	-0.846826	0.170471	-4.96757	6.77975e-07	1.9181e-05
AT1G77110	48.056	-2.33096	0.469528	-4.96448	6.88863e-07	1.94389e-05
AT5G52970	1009.96	-0.860056	0.173241	-4.9645	6.88788e-07	1.94389e-05
AT1G75090	55.1254	-2.59877	0.523565	-4.96361	6.9195e-07	1.95009e-05
AT3G07010	373.267	-1.57464	0.317264	-4.96318	6.93487e-07	1.95191e-05
AT3G45610	55.146	-1.79586	0.361873	-4.96267	6.95297e-07	1.9545e-05
AT1G63245	26.7928	3.21525	0.648152	4.96064	7.02599e-07	1.97197e-05
AT5G02200	188.655	1.43278	0.288841	4.96045	7.03311e-07	1.97197e-05
AT5G24610	635.162	-0.672238	0.135532	-4.96001	7.04906e-07	1.97321e-05
AT5G40010	14.5031	3.77889	0.7619	4.95983	7.05553e-07	1.97321e-05
AT1G54385	125.648	-4.33387	0.873886	-4.95931	7.07456e-07	1.97601e-05
AT5G59320	694.885	3.9931	0.805339	4.95829	7.11173e-07	1.98387e-05
AT3G46900	144.56	2.81192	0.567283	4.95682	7.16545e-07	1.99631e-05
AT3G59140	1002.78	1.3572	0.273918	4.95476	7.2421e-07	2.0151e-05
AT5G47850	587.52	3.09167	0.624105	4.95376	7.27913e-07	2.02284e-05
AT5G44420	90.3111	2.27784	0.459915	4.95273	7.31809e-07	2.0311e-05
AT2G32680	1579.68	3.49796	0.706661	4.94998	7.4221e-07	2.05736e-05
AT4G36250	1595.47	-1.11087	0.224494	-4.94834	7.48496e-07	2.07216e-05
AT3G15095	880.011	-0.894121	0.181104	-4.93706	7.93111e-07	2.19291e-05
AT4G08685	366.221	-1.72861	0.350194	-4.93616	7.96755e-07	2.20021e-05
AT1G60830	10.9815	6.84909	1.38774	4.93544	7.99701e-07	2.20557e-05
AT1G47670	149.848	-2.11961	0.429628	-4.93359	8.07337e-07	2.22383e-05
AT2G14890	131.94	-2.37216	0.481025	-4.93146	8.16158e-07	2.24531e-05
AT1G75780	120.096	-3.74391	0.759701	-4.92814	8.30163e-07	2.28097e-05
AT2G42840	116.929	-6.6456	1.34862	-4.92769	8.3209e-07	2.2834e-05
AT5G13840	108.817	-2.90807	0.590492	-4.92483	8.44353e-07	2.31416e-05
AT3G03130	71.3582	-5.00502	1.01635	-4.92449	8.45801e-07	2.31524e-05
AT1G28120	694.258	0.697838	0.14173	4.92371	8.49197e-07	2.32163e-05
AT1G06137	14.6479	5.44493	1.10603	4.92295	8.52495e-07	2.32775e-05
AT4G21820	78.5374	-3.61609	0.735	-4.91985	8.66098e-07	2.36195e-05
AT1G34180	117.809	2.08204	0.423372	4.91776	8.75396e-07	2.38434e-05
AT5G06690	1139.59	-0.737094	0.14991	-4.91691	8.79208e-07	2.38879e-05
AT5G17420	116.128	-1.56987	0.319277	-4.91695	8.7903e-07	2.38879e-05
AT3G17680	74.3238	-3.59321	0.73087	-4.91635	8.81747e-07	2.38976e-05
AT4G38860	246.785	-4.60711	0.937084	-4.91643	8.81381e-07	2.38976e-05
AT1G50450	768.024	-0.711156	0.144684	-4.91525	8.86709e-07	2.40024e-05
AT3G12150	187.999	-1.05918	0.21551	-4.91474	8.89e-07	2.40052e-05
AT4G26660	145.403	-3.96356	0.806452	-4.91482	8.88647e-07	2.40052e-05
AT1G67940	193.545	1.02212	0.20802	4.91356	8.94357e-07	2.41201e-05
AT2G25060	181.516	-4.21253	0.858016	-4.90962	9.1254e-07	2.45803e-05
AT4G21270	124.408	-4.83555	0.985033	-4.90902	9.15314e-07	2.46248e-05
AT4G19370	68.4545	2.23675	0.455706	4.90832	9.1859e-07	2.46798e-05
AT5G11920	302.963	4.4635	0.909413	4.9081	9.19613e-07	2.46798e-05
AT1G78865	36.9746	-5.84442	1.1913	-4.90593	9.29844e-07	2.49239e-05
AT2G21830	84.4416	-1.73434	0.353615	-4.9046	9.36185e-07	2.50632e-05
AT2G34460	915.465	-1.05101	0.214311	-4.90415	9.38339e-07	2.50903e-05
AT1G21500	1346.08	-2.62372	0.53517	-4.9026	9.45746e-07	2.52575e-05
AT4G23800	447.775	-3.9331	0.802863	-4.89885	9.63995e-07	2.57136e-05
AT1G50400	44.3317	1.8639	0.380738	4.89551	9.80505e-07	2.61222e-05
AT2G37640	220.681	-2.96977	0.606784	-4.89427	9.86712e-07	2.62556e-05
AT5G64905	57.2082	2.9785	0.608667	4.89348	9.90668e-07	2.63289e-05
AT2G32640	570.24	-1.5592	0.318746	-4.89165	9.99937e-07	2.65431e-05
AT5G41140	882.008	-2.2978	0.469892	-4.89007	1.00802e-06	2.67253e-05
AT1G67810	198.32	1.9067	0.389985	4.88917	1.01262e-06	2.68149e-05
AT4G34220	152.515	-2.25586	0.461539	-4.88768	1.0203e-06	2.69858e-05
AT2G34420	71743.7	-3.11659	0.637929	-4.88548	1.0318e-06	2.72568e-05
AT5G62480	140.783	3.47592	0.71185	4.88294	1.04515e-06	2.75764e-05
AT5G66005	66.5781	-1.7462	0.357781	-4.88064	1.05744e-06	2.78671e-05
AT5G39550	126.247	-2.97391	0.609417	-4.87994	1.0612e-06	2.79022e-05
AT5G64380	322.338	-1.50919	0.309266	-4.87991	1.06132e-06	2.79022e-05
AT4G17600	2191.49	-1.26806	0.259875	-4.87949	1.06359e-06	2.79285e-05
AT1G64150	511.858	-1.33445	0.273545	-4.87836	1.06974e-06	2.80564e-05
AT2G27350	1093.89	0.773321	0.158571	4.87681	1.07814e-06	2.8243e-05
AT1G56580	1105.94	-0.85251	0.17483	-4.87622	1.08138e-06	2.8294e-05
AT3G21010.1	105.315	1.05138	0.215627	4.87593	1.08298e-06	2.83021e-05
AT5G47770	1059.08	-0.790084	0.162056	-4.87537	1.08605e-06	2.83484e-05
AT4G19120	2358.62	-1.61239	0.330817	-4.87395	1.09386e-06	2.85185e-05
AT4G12980	630.024	-2.43584	0.500326	-4.86851	1.12444e-06	2.92236e-05
AT4G17100	186.008	-1.2752	0.261934	-4.86843	1.12491e-06	2.92236e-05
AT5G56580	92.0428	-2.16575	0.444833	-4.86868	1.12347e-06	2.92236e-05
AT2G45080	75.8629	-3.77118	0.774942	-4.8664	1.13649e-06	2.94894e-05
AT3G01240	18.2651	4.63459	0.952453	4.86595	1.13909e-06	2.9522e-05
AT1G25450	186.206	-2.05624	0.422864	-4.86266	1.15818e-06	2.99565e-05
AT5G09760	265.732	-1.4472	0.297618	-4.86259	1.15859e-06	2.99565e-05
AT5G35970	1204.13	-2.85365	0.587363	-4.8584	1.18337e-06	3.05612e-05
AT3G02110	382.293	-2.00786	0.413541	-4.8553	1.20205e-06	3.09707e-05
AT4G34090	715.415	-1.16584	0.24011	-4.85543	1.20124e-06	3.09707e-05
AT5G66140	952.427	0.659104	0.135813	4.85304	1.21585e-06	3.12895e-05
AT5G60490	35.862	-3.74379	0.771672	-4.85152	1.22516e-06	3.14922e-05
AT2G21140	116.967	-3.98471	0.821652	-4.84963	1.23694e-06	3.17578e-05
AT4G15830	72.7561	-4.72438	0.974627	-4.84737	1.25109e-06	3.20834e-05
AT1G54780	2705.11	-1.30429	0.269174	-4.84553	1.26272e-06	3.2344e-05
AT2G37630	399.717	-0.991892	0.204837	-4.84234	1.28321e-06	3.28303e-05
AT4G02770	14315.3	-1.75001	0.361569	-4.84004	1.29815e-06	3.31705e-05
AT5G45700	64.5932	-4.90923	1.01434	-4.83983	1.29953e-06	3.31705e-05
AT5G10380	3939.3	2.63599	0.544763	4.83878	1.30639e-06	3.33e-05
AT5G45380	1288.52	2.51407	0.519587	4.83859	1.30764e-06	3.33e-05
AT3G28860	1558.91	-1.81192	0.375074	-4.83083	1.35962e-06	3.45837e-05
AT1G60550	995.455	-1.49946	0.310412	-4.83055	1.36153e-06	3.45921e-05
AT1G10060	358.085	-2.96188	0.613245	-4.82985	1.36639e-06	3.46353e-05
AT2G02340	25.2232	3.82248	0.791414	4.82994	1.36574e-06	3.46353e-05
AT3G20660	93.6122	1.60455	0.332298	4.82866	1.37456e-06	3.4802e-05
AT3G13432	19.8362	4.36827	0.904742	4.82819	1.37778e-06	3.48434e-05
AT1G23400	1276.3	-0.819626	0.169788	-4.82736	1.38355e-06	3.49491e-05
AT3G05880	2618.68	-1.26146	0.261335	-4.82697	1.38624e-06	3.49766e-05
AT3G13062	1161.18	1.09106	0.226232	4.82275	1.41593e-06	3.56847e-05
AT1G76520	1758.97	0.897732	0.186169	4.82214	1.42028e-06	3.57122e-05
AT3G20820	557.085	-2.27845	0.472487	-4.82225	1.41946e-06	3.57122e-05
AT3G10180	109.66	-3.01567	0.625777	-4.81908	1.44225e-06	3.61879e-05
AT5G48400	161.214	3.81944	0.792573	4.81904	1.4425e-06	3.61879e-05
AT4G29030	60.5652	-8.49756	1.7636	-4.8183	1.44787e-06	3.62811e-05
AT5G16720	101.072	-1.94761	0.40439	-4.81618	1.46336e-06	3.66275e-05
AT2G37870	54.6311	3.93825	0.818377	4.81227	1.49226e-06	3.73082e-05
AT4G02800	110.83	-4.44828	0.925511	-4.80629	1.53753e-06	3.83963e-05
AT2G30150	211.638	-1.16494	0.242808	-4.7978	1.60414e-06	4.00105e-05
AT2G43580	24.2911	5.6679	1.1814	4.79759	1.60582e-06	4.00105e-05
AT4G10060	1885.94	-0.610702	0.127309	-4.79702	1.61047e-06	4.00808e-05
AT1G09310	8486.62	-1.50746	0.314278	-4.79658	1.61394e-06	4.01216e-05
AT3G48970	26.8302	-4.19803	0.875314	-4.79603	1.61839e-06	4.01867e-05
AT4G32200	963.59	1.67279	0.348983	4.79333	1.64034e-06	4.06857e-05
AT5G44350	93.6554	-1.16279	0.242709	-4.79088	1.66051e-06	4.11394e-05
AT3G01420	16.1074	7.39909	1.54463	4.79019	1.66621e-06	4.12341e-05
AT3G14220	482.498	-1.18212	0.246827	-4.78927	1.67393e-06	4.13718e-05
AT5G57130	149.175	-2.16628	0.452339	-4.78907	1.67555e-06	4.13718e-05
AT1G02920	3429.97	1.84638	0.385605	4.78826	1.68235e-06	4.14929e-05
AT5G33370	115.801	-7.54702	1.57633	-4.78771	1.68699e-06	4.15606e-05
AT1G07180	319.203	-2.80416	0.586294	-4.78286	1.72816e-06	4.24795e-05
AT1G75350	3735.91	-1.01457	0.212119	-4.78303	1.72671e-06	4.24795e-05
AT4G09010	3850.35	-1.81235	0.378996	-4.78198	1.73573e-06	4.26178e-05
AT1G30380	18219.2	-1.47319	0.308177	-4.78033	1.75005e-06	4.28733e-05
AT1G71030	537.006	-5.02284	1.05069	-4.78052	1.74845e-06	4.28733e-05
AT3G29250	104.719	5.11944	1.07121	4.77912	1.76066e-06	4.3085e-05
AT5G62790	3235.48	-0.718941	0.150485	-4.77748	1.77504e-06	4.33885e-05
AT1G64890	312.424	-0.898623	0.188191	-4.77506	1.7965e-06	4.37957e-05
AT2G40950	948.955	0.960903	0.201239	4.77493	1.79769e-06	4.37957e-05
AT4G11350	90.0136	1.62175	0.339632	4.77503	1.79678e-06	4.37957e-05
AT5G60660	28.935	-2.36478	0.495502	-4.7725	1.81956e-06	4.42793e-05
AT5G52290	26.5441	-3.7204	0.779661	-4.77182	1.82571e-06	4.43798e-05
AT5G65640	98.3562	-3.60966	0.756843	-4.76937	1.84802e-06	4.48723e-05
AT3G50970	575.722	-1.0296	0.215894	-4.76902	1.85128e-06	4.49018e-05
AT2G34750	2137.29	0.61251	0.128444	4.76868	1.85436e-06	4.49268e-05
AT1G09470	31.4775	-5.03704	1.05768	-4.76233	1.91369e-06	4.61601e-05
AT1G27980	401.929	0.855993	0.179718	4.76299	1.90748e-06	4.61601e-05
AT5G44790	1512.39	0.757359	0.159029	4.76238	1.91319e-06	4.61601e-05
AT5G62580	208.343	-1.41738	0.297615	-4.76244	1.91264e-06	4.61601e-05
AT3G26830	917.145	3.60611	0.757271	4.76199	1.91697e-06	4.61885e-05
AT3G62980	787.922	-1.74242	0.366036	-4.76023	1.93368e-06	4.65399e-05
AT5G01890	75.3485	-1.5649	0.328775	-4.75978	1.93807e-06	4.65943e-05
AT2G21050	160.622	-2.68704	0.564982	-4.75598	1.97484e-06	4.73745e-05
AT4G38400	129.604	-2.09453	0.440383	-4.75616	1.97307e-06	4.73745e-05
AT3G60164	14.7633	3.69552	0.777475	4.75323	2.00189e-06	4.7971e-05
AT4G34900	331.403	-3.8305	0.806368	-4.75031	2.03105e-06	4.86166e-05
AT2G25900	410.768	-4.0075	0.843815	-4.74926	2.0416e-06	4.88158e-05
AT1G69480	27.8735	2.98918	0.629478	4.74866	2.0477e-06	4.88862e-05
AT5G47580	222.753	1.06492	0.224264	4.74853	2.049e-06	4.88862e-05
AT4G12880	621.318	-1.71853	0.362107	-4.74591	2.07572e-06	4.94698e-05
AT1G71220	3337.52	0.615185	0.129656	4.74473	2.08784e-06	4.97046e-05
AT3G45090	451.698	-0.727381	0.153449	-4.74021	2.13498e-06	5.07718e-05
AT1G10930	502.838	-2.22601	0.469762	-4.73859	2.15207e-06	5.11227e-05
AT4G34400	199.082	1.37361	0.289936	4.73763	2.16232e-06	5.13107e-05
AT1G20010	3863.05	-2.05391	0.433732	-4.73544	2.18581e-06	5.17561e-05
AT2G38140	1748.83	-1.38171	0.291776	-4.73551	2.18505e-06	5.17561e-05
AT4G31590	438.694	-1.81792	0.384078	-4.73322	2.20989e-06	5.22697e-05
AT2G30230	342.165	-1.31481	0.278096	-4.72789	2.26866e-06	5.3602e-05
AT1G31173	100.551	-3.20612	0.678195	-4.72743	2.27384e-06	5.36665e-05
AT2G36050	43.8911	-4.18287	0.885388	-4.72434	2.30867e-06	5.43716e-05
AT3G45730	499.329	1.73063	0.366322	4.72435	2.30852e-06	5.43716e-05
AT4G30660	282.112	-0.998874	0.211512	-4.72254	2.32914e-06	5.47949e-05
AT1G04110	83.3481	-3.20358	0.678614	-4.72076	2.3496e-06	5.52169e-05
AT4G28510	745.748	0.677104	0.143502	4.71844	2.37663e-06	5.57924e-05
AT4G27030	247.403	-1.11308	0.236011	-4.71621	2.40284e-06	5.63473e-05
AT5G11150	688.614	-0.983452	0.208549	-4.71569	2.40889e-06	5.64288e-05
AT1G62810	785.895	1.71926	0.364723	4.71388	2.43041e-06	5.68116e-05
AT4G39330	1831.59	-1.87236	0.3972	-4.71391	2.43011e-06	5.68116e-05
AT3G05600	59.3794	-5.92643	1.2574	-4.71323	2.43822e-06	5.69334e-05
AT5G49170	40.3623	-5.12181	1.08685	-4.71253	2.44661e-06	5.70686e-05
AT5G03390	68.4665	-2.08845	0.44324	-4.71178	2.45559e-06	5.72171e-05
AT5G08370	490.014	-1.16592	0.247462	-4.7115	2.45905e-06	5.72368e-05
AT3G08770	156.934	-4.97734	1.05656	-4.71087	2.46658e-06	5.73513e-05
AT4G01450	240.367	0.90829	0.192951	4.70737	2.50937e-06	5.82843e-05
AT1G70210	315.045	-2.96874	0.630826	-4.70612	2.52477e-06	5.84893e-05
AT3G26700	146.637	-1.51198	0.321292	-4.70595	2.5269e-06	5.84893e-05
AT3G61140	1044.85	0.576525	0.122511	4.70589	2.52766e-06	5.84893e-05
AT4G19645	130.555	1.67296	0.355512	4.70579	2.52886e-06	5.84893e-05
AT3G19050	361.816	-3.67563	0.781156	-4.70537	2.53403e-06	5.85471e-05
AT1G06080	268.901	-8.62855	1.83469	-4.70301	2.56353e-06	5.91662e-05
AT1G49870	58.8609	-3.74317	0.796203	-4.70127	2.58546e-06	5.96097e-05
AT2G26560	2867.84	1.0727	0.228259	4.69951	2.60788e-06	6.00634e-05
AT1G75460	1478.78	-1.38123	0.294001	-4.69804	2.62668e-06	6.04329e-05
AT2G46150	116.265	2.45708	0.523335	4.69505	2.66539e-06	6.12593e-05
AT1G52270	50.0488	-3.42537	0.729856	-4.69322	2.6894e-06	6.17463e-05
AT3G02640	120.919	-4.03326	0.859685	-4.69156	2.71133e-06	6.21848e-05
AT3G20250	1729.47	1.67096	0.35625	4.69042	2.72645e-06	6.24661e-05
AT3G15720	60.3161	-2.64427	0.564136	-4.68729	2.76845e-06	6.33623e-05
AT3G21140	503.535	0.882902	0.188421	4.6858	2.78874e-06	6.37601e-05
AT1G18840	442.885	-1.64629	0.351361	-4.68545	2.7934e-06	6.38001e-05
AT2G40820	160.654	-2.16202	0.461467	-4.6851	2.7982e-06	6.38433e-05
AT3G23085.1	7.51418	-6.46461	1.38013	-4.68406	2.81242e-06	6.40515e-05
AT3G43720	480.536	-1.46186	0.312096	-4.68401	2.81317e-06	6.40515e-05
AT3G04717	13.1072	3.84156	0.820324	4.68299	2.82725e-06	6.43052e-05
AT1G08340	21.7732	-2.13527	0.45608	-4.6818	2.84374e-06	6.46132e-05
AT3G28890	116.718	2.10484	0.44972	4.68034	2.86403e-06	6.5007e-05
AT3G08920	573.09	-2.09363	0.447602	-4.67743	2.90486e-06	6.57974e-05
AT3G45850	1089.28	-1.02043	0.218154	-4.67756	2.90302e-06	6.57974e-05
AT1G24260	40.242	-2.65837	0.568397	-4.67695	2.91175e-06	6.58855e-05
AT3G09650	555.254	-0.767279	0.164152	-4.67421	2.95089e-06	6.67022e-05
AT1G02310	112.423	3.22339	0.689968	4.6718	2.98578e-06	6.74215e-05
AT3G54260	140.421	-2.48465	0.531919	-4.67111	2.99577e-06	6.75774e-05
AT5G02170	112.767	-2.37636	0.508917	-4.66945	3.02011e-06	6.80565e-05
AT4G29820	252.64	0.910063	0.194922	4.66886	3.02882e-06	6.81827e-05
AT5G08415	456.224	-0.924519	0.198067	-4.66772	3.04566e-06	6.84914e-05
AT1G80370	37.8228	-4.11012	0.880812	-4.66629	3.06693e-06	6.88991e-05
AT3G61390	43.5161	3.15069	0.675261	4.66589	3.0728e-06	6.89604e-05
AT5G13120	1292.61	-1.03009	0.220785	-4.66559	3.07728e-06	6.89902e-05
AT5G16540	323.69	-0.732438	0.157107	-4.66204	3.13089e-06	6.99774e-05
AT5G42720	131.041	-1.88417	0.404137	-4.66222	3.12824e-06	6.99774e-05
AT5G63180	997.59	-2.08784	0.447818	-4.66225	3.12772e-06	6.99774e-05
AT1G01300	904.81	-0.755777	0.162207	-4.65935	3.17215e-06	7.08275e-05
AT3G26125	17.6604	-2.40509	0.516265	-4.65864	3.18306e-06	7.09557e-05
AT4G35250	1475.81	-1.80196	0.386807	-4.65856	3.18437e-06	7.09557e-05
AT5G04200	91.412	-1.20842	0.259409	-4.65834	3.18765e-06	7.09569e-05
AT3G14850	36.3531	-1.95902	0.420729	-4.65625	3.22029e-06	7.16105e-05
AT5G14230	55.0742	-1.90858	0.40999	-4.65519	3.23676e-06	7.19039e-05
AT2G01270	1137.97	0.902621	0.193923	4.65454	3.24709e-06	7.19876e-05
AT2G22170	362.024	-2.88801	0.620456	-4.65465	3.24532e-06	7.19876e-05
AT3G07820	41.6098	4.32748	0.92997	4.65336	3.26573e-06	7.23277e-05
AT4G11910	81.4249	2.10482	0.452708	4.6494	3.32908e-06	7.36563e-05
AT2G46930	311.302	-1.16846	0.251597	-4.64415	3.41481e-06	7.54769e-05
AT1G78170	125.306	-3.48476	0.750665	-4.64223	3.44665e-06	7.61039e-05
AT1G09450	47.5198	-3.75018	0.807894	-4.64192	3.45188e-06	7.61427e-05
AT1G75130	462.173	0.710344	0.153043	4.64148	3.45923e-06	7.62282e-05
AT1G23010	72.628	1.95516	0.421426	4.63939	3.49444e-06	7.68625e-05
AT3G51050	1327.4	0.772452	0.1665	4.63935	3.49502e-06	7.68625e-05
AT2G40475	118.425	-2.83068	0.610226	-4.63874	3.50536e-06	7.70125e-05
AT1G73805	2156.91	1.35401	0.291961	4.63765	3.52395e-06	7.73435e-05
AT1G79160	155.727	-1.96501	0.42383	-4.63631	3.54683e-06	7.76902e-05
AT5G55400	326.183	-1.3238	0.285524	-4.63641	3.54513e-06	7.76902e-05
AT4G18640	149.541	-2.30794	0.497923	-4.63514	3.56704e-06	7.80549e-05
AT3G20200	41.8242	-1.75806	0.379357	-4.63432	3.58105e-06	7.82832e-05
AT5G05940	68.0847	-3.28084	0.708141	-4.63303	3.60344e-06	7.86944e-05
AT3G18500	498.136	-0.780794	0.168802	-4.6255	3.73701e-06	8.153e-05
AT5G26340	5576.21	1.27258	0.275149	4.62504	3.74522e-06	8.16279e-05
AT3G19370	282.093	-1.36195	0.294498	-4.62464	3.75253e-06	8.17061e-05
AT4G14420	1434.61	0.532792	0.115248	4.62299	3.78242e-06	8.22752e-05
AT3G11402	53.2398	2.85198	0.617194	4.62088	3.82107e-06	8.30336e-05
AT5G35360	2797.17	-1.38903	0.300646	-4.62017	3.83432e-06	8.32388e-05
AT3G50660	249.453	-1.14061	0.246888	-4.61996	3.8382e-06	8.32408e-05
AT3G44940	41.3625	-2.69461	0.583311	-4.6195	3.84662e-06	8.3341e-05
AT2G26355	247.934	1.47373	0.319047	4.61917	3.85286e-06	8.33742e-05
AT2G37470	508.627	-1.85654	0.401935	-4.61901	3.85576e-06	8.33742e-05
AT4G14770	173.165	-2.81605	0.609936	-4.61697	3.89391e-06	8.41161e-05
AT4G04570	3086.38	0.98587	0.213607	4.61535	3.92433e-06	8.46898e-05
AT3G08680	147.959	-1.54197	0.33417	-4.61433	3.9437e-06	8.50241e-05
AT5G19980	434.085	0.948435	0.205556	4.614	3.94995e-06	8.50752e-05
AT1G08380	22671.1	-1.94309	0.421168	-4.61357	3.95804e-06	8.51659e-05
AT1G07820	660.135	-1.68118	0.364457	-4.61283	3.97224e-06	8.53875e-05
AT1G60730	714.645	1.88851	0.409457	4.61224	3.98352e-06	8.55461e-05
AT5G04820	58.8732	-2.51841	0.546107	-4.61157	3.99645e-06	8.57399e-05
AT1G52410	5255.83	2.41085	0.522997	4.60968	4.0329e-06	8.64373e-05
AT3G14060	44.8372	2.26309	0.491037	4.60879	4.05011e-06	8.66367e-05
AT3G22860	13.3271	3.71558	0.806187	4.60883	4.04941e-06	8.66367e-05
AT1G74370	260.777	-1.10674	0.240155	-4.60844	4.05695e-06	8.66985e-05
AT5G67280	312.796	-2.03528	0.441788	-4.60692	4.08676e-06	8.72506e-05
AT2G44240	521.568	9.05707	1.96617	4.60646	4.09591e-06	8.72776e-05
AT4G03010	28.3309	-2.07533	0.450526	-4.60645	4.09599e-06	8.72776e-05
AT1G73210	88.76	-1.37768	0.299158	-4.6052	4.12068e-06	8.77185e-05
AT5G17780	22.8954	-3.06219	0.66556	-4.60092	4.20622e-06	8.94526e-05
AT2G28190	784.239	-1.4217	0.309027	-4.60056	4.21352e-06	8.9521e-05
AT2G22610	166.697	-3.71473	0.807691	-4.5992	4.2412e-06	9.00218e-05
AT3G13175	34.8953	-4.52136	0.983528	-4.59709	4.28434e-06	9.08132e-05
AT4G00310	33.1426	-1.80794	0.393301	-4.59684	4.28947e-06	9.08132e-05
AT5G13000	2477.72	-0.681404	0.148235	-4.59677	4.29091e-06	9.08132e-05
AT3G44670	2097.58	0.62052	0.135006	4.59623	4.30213e-06	9.09629e-05
AT3G05890	18.2328	-3.47134	0.755388	-4.59544	4.31844e-06	9.12198e-05
AT5G14610	187.432	-1.69706	0.369318	-4.59513	4.32489e-06	9.1268e-05
AT5G37310	967.879	0.953461	0.207519	4.59456	4.33655e-06	9.14261e-05
AT1G66460	94.4533	2.067	0.449922	4.59412	4.34579e-06	9.1533e-05
AT1G54575	301.276	3.56078	0.775111	4.5939	4.3504e-06	9.15421e-05
AT3G15110	663.283	-0.882424	0.192124	-4.59298	4.36955e-06	9.18569e-05
AT1G52910	32.0217	-2.69659	0.587261	-4.5918	4.39431e-06	9.21453e-05
AT1G55200	41.571	-3.89637	0.848563	-4.59173	4.39588e-06	9.21453e-05
AT2G30766	207.3	1.83365	0.399303	4.59212	4.38759e-06	9.21453e-05
AT1G21400	770.436	0.969827	0.21128	4.59025	4.42708e-06	9.2534e-05
AT2G34730	402.893	0.721652	0.157211	4.59033	4.42545e-06	9.2534e-05
AT4G14390	60.0308	2.52837	0.550812	4.59027	4.42678e-06	9.2534e-05
AT2G34590	1696.89	-0.813045	0.177197	-4.58836	4.46746e-06	9.32891e-05
AT2G21380	1630.82	-1.07717	0.234899	-4.58568	4.52505e-06	9.44018e-05
AT1G73130	350.986	1.47525	0.321731	4.58537	4.5319e-06	9.44549e-05
AT2G13820	77.2974	-3.64914	0.796196	-4.58322	4.57868e-06	9.53392e-05
AT1G54250	241.18	0.76035	0.165982	4.58091	4.62954e-06	9.63067e-05
AT2G04235	128.951	-2.15385	0.470282	-4.57992	4.65162e-06	9.66743e-05
AT2G21850	120.665	1.51614	0.331111	4.57894	4.67333e-06	9.70335e-05
AT1G31258	138.858	0.995972	0.21759	4.57729	4.71044e-06	9.77116e-05
AT3G15355	423.96	0.688569	0.150447	4.57681	4.72131e-06	9.78445e-05
AT2G24160	355.609	1.18971	0.259974	4.57626	4.7336e-06	9.80065e-05
AT2G03530	619.931	0.890127	0.194634	4.57334	4.8001e-06	9.92895e-05
AT2G26690	540.083	-0.701375	0.153372	-4.57303	4.80729e-06	9.93447e-05
AT4G31840	123.791	-3.64982	0.798207	-4.57253	4.81881e-06	9.94889e-05
AT2G32280	40.9556	-2.58263	0.565139	-4.5699	4.87958e-06	0.000100612
AT5G55830	31.4395	-3.37884	0.739388	-4.56978	4.88237e-06	0.000100612
AT5G54200	186.567	-2.37162	0.519153	-4.56826	4.918e-06	0.000101251
AT2G06850	1697.28	-2.12839	0.466015	-4.56721	4.94251e-06	0.00010147
AT5G13730	642.897	-0.956293	0.209369	-4.5675	4.93587e-06	0.00010147
AT5G23110	3617.8	0.708151	0.155048	4.56731	4.94029e-06	0.00010147
AT4G05540	24.8853	3.39662	0.743788	4.56665	4.95581e-06	0.000101647
AT1G69740	3190.92	-0.785124	0.17195	-4.56601	4.97102e-06	0.000101864
AT1G06980	19.6312	-4.99943	1.09551	-4.56358	5.02878e-06	0.000102951
AT3G28750	49.7066	2.21557	0.485694	4.56165	5.07537e-06	0.000103808
AT5G23480	52.2129	-1.89014	0.414414	-4.56098	5.09145e-06	0.00010404
AT1G23790	52.2063	-6.22191	1.36446	-4.55999	5.11571e-06	0.000104439
AT1G62430	1526.32	-0.570386	0.125111	-4.55905	5.13862e-06	0.000104809
AT1G10040	308.922	2.06332	0.452714	4.55768	5.17217e-06	0.000105395
AT5G44480	32.7509	2.96865	0.65138	4.55747	5.17728e-06	0.000105401
AT3G22760	101.19	-2.18323	0.479163	-4.55634	5.20535e-06	0.000105863
AT5G38510	1755.33	-0.587411	0.128927	-4.55616	5.20962e-06	0.000105863
AT4G20430	234.543	-2.79227	0.613179	-4.55376	5.26965e-06	0.000106984
AT5G24570	127.007	-1.60578	0.352837	-4.55104	5.33802e-06	0.000108272
AT1G53790	105.581	2.06197	0.453159	4.55021	5.35925e-06	0.000108601
AT2G04570	234.018	-2.02498	0.44521	-4.54836	5.40644e-06	0.000109457
AT2G32830	49.1748	3.4571	0.760558	4.54548	5.48106e-06	0.00011068
AT3G15450	1640.16	-2.46404	0.542044	-4.54583	5.47195e-06	0.00011068
AT4G02970	21779.9	-0.691317	0.152097	-4.54525	5.48706e-06	0.00011068
AT4G22285	837.557	0.674464	0.148383	4.54544	5.48218e-06	0.00011068
AT1G76740	75.053	-3.33443	0.734364	-4.54058	5.61005e-06	0.00011285
AT1G78440	22.8378	-7.09379	1.5623	-4.5406	5.6094e-06	0.00011285
AT4G38070	59.5493	-3.94552	0.868909	-4.54078	5.60467e-06	0.00011285
AT4G39350	3107.8	-1.21648	0.268005	-4.53901	5.65187e-06	0.000113587
AT1G17240	42.8683	1.51271	0.333508	4.53575	5.73988e-06	0.00011525
AT2G16270	120.896	-3.49682	0.771073	-4.53501	5.7602e-06	0.000115552
AT5G44380	24.9133	3.68778	0.813259	4.53457	5.77215e-06	0.000115686
AT5G06150	158.916	-4.16612	0.918835	-4.53413	5.78407e-06	0.000115819
AT1G78970	305.574	-2.05518	0.453365	-4.53317	5.81057e-06	0.000116243
AT1G12900	20155.4	-1.60838	0.354822	-4.53291	5.8177e-06	0.00011628
AT4G33666	78.1279	-2.87145	0.633517	-4.53255	5.82749e-06	0.000116369
AT2G35070	27.6032	2.40212	0.530072	4.53168	5.85156e-06	0.000116644
AT5G66530	607.143	-1.19864	0.264502	-4.53167	5.85189e-06	0.000116644
AT1G01090	1556	-1.02644	0.226637	-4.529	5.92636e-06	0.000118021
AT5G06740	56.1628	4.49455	0.99249	4.52856	5.93864e-06	0.000118158
AT3G54690	289.787	-0.905258	0.199917	-4.52817	5.94978e-06	0.000118273
AT5G57410	171.42	-2.14339	0.473505	-4.52665	5.99261e-06	0.000119016
AT2G04460.1	205.794	6.14714	1.35857	4.52471	6.04786e-06	0.000120005
AT4G38560	539.449	2.62776	0.58082	4.52422	6.06181e-06	0.000120173
AT5G63470	530.362	-0.766197	0.169375	-4.52366	6.07791e-06	0.000120383
AT1G71720	680.265	-0.795475	0.175907	-4.52214	6.12184e-06	0.000121035
AT4G25880	1698.51	0.564852	0.124908	4.52214	6.12187e-06	0.000121035
AT1G13130	10.6235	-4.47016	0.988738	-4.52107	6.15267e-06	0.000121535
AT4G28780	255.504	-3.66246	0.810177	-4.52057	6.16731e-06	0.000121714
AT3G53990	1961.27	-1.43355	0.317161	-4.51994	6.1858e-06	0.000121969
AT3G21690	1524.75	1.0126	0.224081	4.5189	6.21617e-06	0.000122458
AT3G01270	45.201	3.67409	0.813095	4.51865	6.22348e-06	0.000122492
AT1G52220	4104.33	-1.16347	0.257813	-4.51284	6.39657e-06	0.000125786
AT5G19730	49.1506	-2.36805	0.525084	-4.50985	6.4875e-06	0.00012746
AT3G13600	492.401	2.1837	0.484309	4.50889	6.51664e-06	0.000127887
AT3G21520	99.6958	3.43358	0.761536	4.50875	6.52093e-06	0.000127887
AT3G14280	94.2198	2.06473	0.45827	4.50549	6.62212e-06	0.000129756
AT5G09330	585.787	0.73336	0.162781	4.50519	6.63121e-06	0.000129818
AT2G17880	124.136	-1.43662	0.31908	-4.50238	6.71962e-06	0.000131431
AT3G29727.1	14.878	4.81942	1.07116	4.49923	6.81986e-06	0.000133273
AT2G40150	104.322	-1.41773	0.315232	-4.49742	6.87835e-06	0.000134235
AT4G28310	70.7763	-3.04453	0.676965	-4.49733	6.88135e-06	0.000134235
AT1G66390	74.1036	5.41417	1.20427	4.49582	6.93032e-06	0.00013507
AT1G35290	15.0931	-7.46886	1.6615	-4.49526	6.9485e-06	0.000135304
AT2G38110	95.678	-2.05247	0.456665	-4.49447	6.97424e-06	0.000135685
AT2G36570	270.854	-2.78639	0.620043	-4.49387	6.99413e-06	0.000135711
AT3G51000	925.028	0.953854	0.212254	4.49394	6.9918e-06	0.000135711
AT5G28910	55.1674	-1.54658	0.344127	-4.49421	6.98277e-06	0.000135711
AT1G13470	993.974	2.87584	0.640134	4.49256	7.03714e-06	0.000136315
AT4G24620	1537.71	-0.949356	0.211318	-4.49254	7.03771e-06	0.000136315
AT1G59840	422.434	-0.965292	0.21489	-4.49203	7.05478e-06	0.000136525
AT4G22740	652.134	0.839249	0.186918	4.48992	7.12499e-06	0.000137762
AT1G68260	154.572	-0.922262	0.205441	-4.48919	7.14947e-06	0.000137871
AT2G04100	100.859	2.79231	0.621971	4.48945	7.14076e-06	0.000137871
AT2G46910	626.259	-0.961763	0.214232	-4.48936	7.14373e-06	0.000137871
AT5G44820	415.567	1.19894	0.267165	4.48764	7.2016e-06	0.000138754
AT2G41540	243.128	-2.30453	0.513622	-4.48682	7.22939e-06	0.000139045
AT4G21150	3406.24	0.601782	0.134117	4.487	7.22343e-06	0.000139045
AT1G33840	16.7325	3.47043	0.773533	4.48646	7.2416e-06	0.000139158
AT2G22990	4041.42	-1.20963	0.269635	-4.48618	7.25128e-06	0.000139222
AT1G53140	85.2525	-3.77317	0.841338	-4.48472	7.30102e-06	0.000139964
AT5G62230	36.4843	-2.69083	0.600006	-4.48467	7.30271e-06	0.000139964
AT1G28580	1044.05	1.40046	0.31239	4.48306	7.3581e-06	0.000140903
AT5G39720	12.2851	7.00864	1.56365	4.48222	7.38719e-06	0.000141336
AT5G50400	387.878	0.888652	0.198323	4.48084	7.43513e-06	0.00014213
AT3G16180	393.573	-1.94853	0.435083	-4.47853	7.51583e-06	0.000143547
AT3G57500	6.95594	-6.36192	1.42127	-4.47623	7.59736e-06	0.000144978
AT5G40630	18.2391	-5.17601	1.15644	-4.47583	7.6114e-06	0.00014512
AT3G18850	128.108	-2.55148	0.570374	-4.47334	7.70079e-06	0.000146696
AT1G48100	40.7251	-3.97702	0.889202	-4.47257	7.72852e-06	0.000147097
AT1G78130	255.464	1.21941	0.272759	4.47064	7.79865e-06	0.000148303
AT4G35950	332.697	-0.968127	0.216605	-4.46956	7.83815e-06	0.000148925
AT5G51750	590.372	-2.49471	0.558359	-4.46793	7.89802e-06	0.000149932
AT1G79530	119.205	-2.68939	0.602263	-4.46547	7.98944e-06	0.000151537
AT2G01720	1519.24	0.496888	0.111286	4.46498	8.00761e-06	0.00015175
AT2G29310	649.645	-1.38853	0.311088	-4.46347	8.0643e-06	0.000152693
AT1G29715	73.8295	2.69125	0.603024	4.46292	8.08505e-06	0.000152953
AT4G37800	1054.69	-1.92256	0.430818	-4.46259	8.09768e-06	0.00015306
AT3G61920	52.2393	-3.52421	0.789783	-4.46226	8.11014e-06	0.000153164
AT5G28913.1	52.34	-1.56343	0.350503	-4.46054	8.17546e-06	0.000154264
AT2G27150	822.102	0.681656	0.152847	4.45974	8.20593e-06	0.000154706
AT5G09990	47.8486	1.71426	0.38442	4.45934	8.22136e-06	0.000154864
AT3G26230	663.399	0.797891	0.178955	4.4586	8.24948e-06	0.00015526
AT5G08760	1448.7	0.784666	0.176004	4.45822	8.26443e-06	0.000155408
AT1G77270	110.313	-2.00159	0.449017	-4.45771	8.284e-06	0.000155643
AT1G27120	166.676	-2.62311	0.588585	-4.45664	8.32546e-06	0.000156288
AT1G71910	66.5084	2.47725	0.556002	4.45547	8.37083e-06	0.000156603
AT3G46690	227.978	2.86598	0.643227	4.45563	8.36485e-06	0.000156603
AT4G35620	60.837	-3.93543	0.883278	-4.45549	8.37028e-06	0.000156603
AT4G39520	1651.27	0.518314	0.116319	4.45598	8.35119e-06	0.000156603
AT4G23140	2248.05	3.47595	0.780283	4.45473	8.39978e-06	0.000157011
AT1G09200	940.362	-2.69914	0.606052	-4.45364	8.44269e-06	0.000157544
AT5G55480	380.287	-1.88715	0.423718	-4.45379	8.43695e-06	0.000157544
AT3G06030	113.56	-3.32099	0.745746	-4.45324	8.45831e-06	0.000157701
AT3G14470	385.742	1.61384	0.362421	4.45293	8.47056e-06	0.000157796
AT4G03960	228.329	1.29973	0.291946	4.45195	8.50926e-06	0.000158382
AT1G44920	999.668	-0.941042	0.211424	-4.45097	8.54815e-06	0.000158971
AT1G33930	25.2616	-4.79332	1.077	-4.4506	8.5629e-06	0.00015911
AT3G46630	816.575	-0.970808	0.218143	-4.45033	8.57367e-06	0.000159176
AT2G32590	84.7279	-2.79596	0.628292	-4.45009	8.58341e-06	0.000159222
AT5G07430	23.5522	4.02529	0.904791	4.44886	8.63257e-06	0.000159998
AT4G24780	823.28	-2.53959	0.571163	-4.44635	8.7343e-06	0.000161682
AT5G18480	1386.93	0.959692	0.215843	4.44625	8.73818e-06	0.000161682
AT2G40260	49.6838	-1.41286	0.317855	-4.44497	8.79035e-06	0.00016251
AT3G07310	854.931	-0.916188	0.206132	-4.44467	8.80277e-06	0.000162603
AT3G54400	815.523	-3.30277	0.743587	-4.44168	8.92608e-06	0.000164742
AT1G18360	588.394	-2.44513	0.550555	-4.44121	8.94552e-06	0.000164823
AT5G01630	152.42	-1.74346	0.392548	-4.44139	8.93812e-06	0.000164823
AT5G51890	174.232	-0.999909	0.225264	-4.43884	9.04457e-06	0.000166508
AT1G74590	188.787	2.71933	0.612663	4.43855	9.05684e-06	0.000166594
AT5G47810	140.373	0.881	0.198563	4.43689	9.12698e-06	0.000167744
AT5G40610	277.246	-2.31888	0.522727	-4.43613	9.15912e-06	0.000168193
AT4G14150	75.3604	-3.57653	0.806265	-4.43593	9.16776e-06	0.000168211
AT4G31620	36.0644	-3.22345	0.726738	-4.43551	9.18562e-06	0.000168398
AT4G18960	12.7403	-3.2225	0.726651	-4.43473	9.21898e-06	0.000168868
AT5G05240	92.8182	-2.01311	0.454036	-4.4338	9.25871e-06	0.000169454
AT1G09210	5003.53	0.879286	0.198439	4.43101	9.37948e-06	0.000171474
AT4G39770	387.167	1.18277	0.266937	4.43089	9.38469e-06	0.000171474
AT4G01730	69.6068	-3.95311	0.892379	-4.42985	9.42974e-06	0.000172154
AT4G28050	162.367	-1.4581	0.329185	-4.42941	9.44902e-06	0.000172362
AT3G57780	164.772	-2.03314	0.459029	-4.42922	9.45727e-06	0.000172369
AT1G02720	110.238	-1.18829	0.268318	-4.42866	9.48183e-06	0.000172533
AT1G10780	21.7673	-3.56229	0.804372	-4.42866	9.482e-06	0.000172533
AT4G38950	351.408	-2.25674	0.509616	-4.42832	9.49694e-06	0.000172662
AT3G19570	175.879	-1.27761	0.288525	-4.42806	9.50859e-06	0.00017273
AT5G28640	41.665	-3.98742	0.900633	-4.42735	9.5399e-06	0.000173156
AT3G61470	47515	-1.34757	0.304409	-4.42686	9.56158e-06	0.000173406
AT1G60740	11.4329	4.43038	1.00135	4.4244	9.67085e-06	0.000175242
AT2G27130	70.314	-1.78963	0.404668	-4.42246	9.75836e-06	0.000176672
AT4G12420	2022.51	-1.84356	0.416878	-4.42229	9.76589e-06	0.000176672
AT5G10400	537.386	-2.77233	0.626997	-4.4216	9.79712e-06	0.000177091
AT2G29065	503.341	2.13001	0.481883	4.42019	9.86162e-06	0.00017811
AT4G07400	67.7874	-1.25881	0.284831	-4.4195	9.89288e-06	0.000178528
AT2G33560	57.44	-3.56232	0.80631	-4.41806	9.95917e-06	0.000179576
AT3G01100	493.3	0.86904	0.196855	4.41462	1.01189e-05	0.000182289
AT4G18670	97.7786	-3.17663	0.719597	-4.41446	1.01262e-05	0.000182289
AT1G53180	36.7928	-3.85023	0.872222	-4.41427	1.01349e-05	0.000182295
AT2G22122	76.8292	-2.06255	0.467641	-4.41054	1.03115e-05	0.00018532
AT1G18710	962.706	2.19254	0.497369	4.40828	1.04193e-05	0.000187104
AT1G53670	1188.94	-0.594446	0.134892	-4.40683	1.04893e-05	0.000188207
AT4G37810	13.7168	-4.07198	0.924279	-4.40557	1.05506e-05	0.000189152
AT2G07667	64.56	1.26425	0.287009	4.40492	1.05822e-05	0.000189562
AT4G02220	679.269	0.875405	0.198769	4.40412	1.06213e-05	0.000190109
AT1G67740	6031.04	-1.43933	0.326836	-4.40384	1.06351e-05	0.0001902
AT1G44830	24.6389	-7.20208	1.63696	-4.39967	1.08414e-05	0.000193732
AT1G49430	446.778	-1.96452	0.44682	-4.39666	1.09928e-05	0.000196278
AT1G26920	365.649	-2.87082	0.653233	-4.39479	1.1088e-05	0.000197815
AT3G60290	218.613	-1.94056	0.441632	-4.39407	1.1125e-05	0.000198314
AT4G15258	132.094	1.05061	0.239126	4.39354	1.11519e-05	0.000198632
AT2G21330	14729.7	-0.523581	0.119235	-4.39119	1.12734e-05	0.000200633
AT1G66920	536.224	2.15825	0.491564	4.39058	1.13047e-05	0.000200865
AT5G19090	207.387	-3.21798	0.732899	-4.39075	1.1296e-05	0.000200865
AT1G56550	76.6846	1.65175	0.376307	4.38936	1.13686e-05	0.000201836
AT2G43900	264.859	-1.36131	0.310195	-4.38855	1.14108e-05	0.000202422
AT1G12160	55.6819	1.93339	0.440639	4.38771	1.14552e-05	0.000203045
AT5G42370	198.46	1.33876	0.305139	4.38737	1.1473e-05	0.000203196
AT5G39040	1150.62	0.747338	0.170358	4.38686	1.15e-05	0.000203398
AT5G60590	225.931	0.856031	0.195138	4.3868	1.15029e-05	0.000203398
AT2G05940	5204.35	1.28861	0.293764	4.38653	1.15174e-05	0.000203489
AT2G45560	1021.94	-1.84415	0.420483	-4.3858	1.15563e-05	0.000204012
AT1G13650	354.702	-2.92055	0.666046	-4.3849	1.16037e-05	0.000204684
AT3G01410	76.3066	-1.75573	0.40072	-4.38144	1.17897e-05	0.000207797
AT3G13100	463.532	1.90896	0.435713	4.38122	1.18014e-05	0.000207838
AT1G30820	880.761	-0.936294	0.213811	-4.37908	1.19182e-05	0.000209571
AT4G18210	443.225	1.60246	0.365937	4.37906	1.1919e-05	0.000209571
AT4G13590	1112.79	-0.756012	0.172678	-4.37816	1.19687e-05	0.000210277
AT2G27190	997.896	1.47814	0.337644	4.3778	1.19881e-05	0.00021045
AT2G07798	272.56	0.720169	0.16452	4.37739	1.20111e-05	0.000210684
AT3G55270	1154.86	0.965033	0.220475	4.37706	1.20294e-05	0.000210836
AT3G53850	87.7504	-1.96138	0.44817	-4.37642	1.20643e-05	0.000211279
AT1G12210	209.499	1.16377	0.265968	4.37559	1.21103e-05	0.000211747
AT3G62200	246.804	0.891327	0.203696	4.37576	1.21009e-05	0.000211747
AT1G32200	1802.2	-0.853288	0.195311	-4.36888	1.24887e-05	0.000218189
AT3G20640	100.557	-1.90688	0.436612	-4.36745	1.25705e-05	0.000219443
AT3G62170	18.9727	4.76041	1.09056	4.36512	1.27051e-05	0.000221617
AT1G64510	3602.74	-1.33116	0.304989	-4.36461	1.2735e-05	0.000221962
AT3G44450	173.551	-2.0669	0.473663	-4.36365	1.27911e-05	0.000222762
AT5G65210	283.189	0.866032	0.198486	4.36318	1.28184e-05	0.000223061
AT1G22990	29.0593	6.50292	1.49073	4.36222	1.28747e-05	0.000223862
AT3G56970	42.8413	3.96987	0.910172	4.36167	1.29073e-05	0.000224251
AT1G68810	179.547	-1.57105	0.360212	-4.36146	1.29199e-05	0.000224292
AT4G28490	608.027	1.11652	0.256018	4.36108	1.29422e-05	0.000224503
AT2G20990	3360.27	-0.833585	0.19119	-4.35998	1.30074e-05	0.000225454
AT5G56990	48.1795	-1.32929	0.305009	-4.3582	1.31135e-05	0.000227114
AT5G09995	109.133	-1.27939	0.293737	-4.35556	1.32728e-05	0.000229691
AT1G73830	90.5506	-4.96619	1.14032	-4.35508	1.3302e-05	0.000229835
AT3G19480	678.432	-1.15665	0.265583	-4.35514	1.3298e-05	0.000229835
AT1G09750	282.633	-2.88203	0.661826	-4.35466	1.33276e-05	0.000230095
AT1G73620	25.5266	-4.7654	1.09519	-4.3512	1.35395e-05	0.00023357
AT2G30760	11.0625	4.97787	1.14438	4.34984	1.36235e-05	0.000234835
AT4G22290	247.552	-1.92046	0.441765	-4.34725	1.37856e-05	0.000237442
AT2G18600	40.5377	1.3838	0.318465	4.34522	1.39139e-05	0.000239463
AT2G22670	2302.73	-0.951011	0.218916	-4.34418	1.39794e-05	0.000240403
AT4G36810	1032.42	-0.83463	0.192167	-4.34326	1.40386e-05	0.00024123
AT1G07790	391.351	-2.01056	0.46306	-4.34191	1.41248e-05	0.000242521
AT5G19530	266.918	-1.52502	0.351387	-4.33998	1.42494e-05	0.000244469
AT3G27850	5094.19	-1.03936	0.239615	-4.33765	1.44015e-05	0.000246718
AT4G38660	185.972	-2.19843	0.506829	-4.33763	1.4403e-05	0.000246718
AT4G15280	278.41	3.66212	0.84436	4.33716	1.44339e-05	0.000247054
AT4G16370	3568.24	1.10087	0.253899	4.33585	1.45201e-05	0.000248336
AT1G18740	14260.2	0.772085	0.178085	4.33549	1.45439e-05	0.00024855
AT4G12900	199.628	-1.6646	0.384189	-4.33276	1.47253e-05	0.000251454
AT2G31141	41319.6	1.19369	0.275549	4.33206	1.47723e-05	0.000251668
AT3G11520	34.7154	-3.43109	0.792002	-4.33217	1.47649e-05	0.000251668
AT5G48460	411.166	-1.20435	0.278	-4.33218	1.47638e-05	0.000251668
AT1G79460	305.177	-1.7523	0.404566	-4.33131	1.48223e-05	0.000252325
AT4G33470	939.845	-0.765943	0.176875	-4.33043	1.4882e-05	0.000253144
AT3G46320	278.307	-3.34359	0.772349	-4.32912	1.49709e-05	0.000254459
AT2G47630	211.36	-1.05802	0.2446	-4.32553	1.52166e-05	0.000258435
AT3G01710	67.8024	-3.32888	0.769753	-4.32461	1.52805e-05	0.000259319
AT1G23020	926.332	1.80932	0.418898	4.31924	1.56571e-05	0.000265471
AT5G47920	14.5008	-4.17475	0.966581	-4.31909	1.56672e-05	0.000265471
AT1G21740	56.0613	-2.74174	0.634867	-4.31861	1.57015e-05	0.000265847
AT3G09960	26.3412	4.39337	1.01746	4.31799	1.57458e-05	0.00026639
AT5G64890	20.2182	3.43489	0.795855	4.31597	1.58903e-05	0.000268628
AT1G69120	16.3468	-7.58141	1.75758	-4.31354	1.6066e-05	0.00027139
AT1G13950	270.384	1.06521	0.246976	4.31299	1.61058e-05	0.000271852
AT3G10570	69.2787	-2.89236	0.670712	-4.31237	1.61515e-05	0.000272205
AT3G63140	3865.93	-0.885307	0.205288	-4.31251	1.61411e-05	0.000272205
AT1G15405	222997	1.01382	0.235142	4.31154	1.62123e-05	0.000273019
AT4G33040	60.5473	1.5189	0.35269	4.30662	1.65766e-05	0.00027894
AT1G47840	23.278	-2.22837	0.517598	-4.30521	1.6683e-05	0.000280515
AT5G13330	48.6155	2.58278	0.599958	4.30493	1.67041e-05	0.000280655
AT2G33400	56.4381	-2.72949	0.634167	-4.30406	1.67695e-05	0.000281538
AT4G12340	645.416	0.876587	0.203724	4.30281	1.68645e-05	0.000282916
AT1G44760	166.001	-1.20051	0.279182	-4.30008	1.70736e-05	0.000286104
AT3G49320	191.951	1.08353	0.251984	4.29999	1.70806e-05	0.000286104
AT2G31740	944.964	0.809069	0.188178	4.2995	1.71186e-05	0.000286521
AT1G17200	325.296	-1.26567	0.294559	-4.29684	1.73248e-05	0.000289507
AT3G11210	72.1851	-2.23482	0.5201	-4.2969	1.73204e-05	0.000289507
AT5G15430	10.1717	-4.33825	1.00967	-4.29669	1.73366e-05	0.000289507
AT1G56430	212.895	0.892022	0.207625	4.29631	1.73666e-05	0.000289559
AT3G03190	130.395	-1.61188	0.375191	-4.29617	1.73778e-05	0.000289559
AT5G11480	1295.09	-0.953426	0.221929	-4.29608	1.73846e-05	0.000289559
AT5G23400	84.6342	-2.71161	0.631197	-4.29598	1.73926e-05	0.000289559
AT5G55250	31.5779	-6.71804	1.56407	-4.29522	1.74521e-05	0.00029033
AT1G01420	78.072	-2.30486	0.536805	-4.29366	1.75754e-05	0.000291496
AT3G05980	22.4531	-5.45688	1.2708	-4.29406	1.75438e-05	0.000291496
AT3G10060	1115.06	-1.37274	0.319702	-4.2938	1.75639e-05	0.000291496
AT5G16390	684.89	-1.11147	0.258847	-4.29392	1.75546e-05	0.000291496
AT5G01020	859.371	-0.584536	0.13618	-4.29237	1.76776e-05	0.00029297
AT5G10350	334.447	-0.992405	0.231262	-4.29125	1.77668e-05	0.000294225
AT2G03510	1227.28	0.762665	0.177807	4.28929	1.79242e-05	0.000296609
AT4G24090	466.23	-1.11082	0.25923	-4.28507	1.82678e-05	0.000302066
AT2G20750	54.4347	-4.18602	0.977432	-4.28267	1.84664e-05	0.000305119
AT3G55110	95.3935	-2.00512	0.468293	-4.28175	1.85427e-05	0.00030615
AT1G60620	203.374	0.924284	0.216032	4.27847	1.88186e-05	0.000310023
AT2G19910	39.8072	-4.87384	1.13919	-4.27834	1.8829e-05	0.000310023
AT5G41050	174.485	-1.30668	0.305422	-4.27829	1.88338e-05	0.000310023
AT5G45950	596.393	-1.66158	0.388366	-4.27839	1.88246e-05	0.000310023
AT1G10370	496.236	-1.87029	0.437194	-4.27794	1.88628e-05	0.000310267
AT5G59220	98.6796	1.39041	0.325139	4.27634	1.89991e-05	0.000312275
AT2G26310	39.2341	2.04934	0.47927	4.27596	1.90317e-05	0.000312576
AT4G10340	55849.7	-2.08186	0.487161	-4.27345	1.92475e-05	0.000315884
AT1G05570	3154.55	1.03521	0.242402	4.27062	1.94927e-05	0.000319668
AT4G09550	100.883	-1.23176	0.28852	-4.26922	1.96156e-05	0.000321443
AT1G66430	727.939	-1.17449	0.275225	-4.26737	1.97793e-05	0.000323643
AT3G08940	11433.2	-2.90131	0.67987	-4.26746	1.97713e-05	0.000323643
AT1G13000	757.872	0.522995	0.122567	4.26701	1.98108e-05	0.000323916
AT5G44260	161.303	-5.05297	1.18435	-4.26644	1.98615e-05	0.000324504
AT1G49900	29.5996	1.90561	0.446849	4.26456	2.003e-05	0.000327012
AT1G03940	190.802	0.997984	0.234104	4.263	2.01701e-05	0.00032886
AT2G43535	187.211	-1.44792	0.33965	-4.26297	2.01732e-05	0.00032886
AT1G71020	334.543	-2.48114	0.582116	-4.26227	2.02358e-05	0.000329636
AT5G02160	5130.39	-1.66009	0.389547	-4.26159	2.02975e-05	0.000330396
AT1G01180	111.068	-1.22119	0.286689	-4.25965	2.04746e-05	0.000333031
AT3G22790	424.705	-2.73999	0.643423	-4.25847	2.05834e-05	0.000334552
AT5G12880	106.72	3.13524	0.736661	4.25602	2.08098e-05	0.000337981
AT4G33960	87.6434	-1.80552	0.42459	-4.25239	2.11504e-05	0.000343259
AT2G35980	290.824	3.44728	0.810785	4.25178	2.12077e-05	0.00034377
AT4G37750	181.079	-3.40898	0.801787	-4.25172	2.12132e-05	0.00034377
AT1G14430	32.127	-3.10796	0.731362	-4.24955	2.14202e-05	0.000346867
AT2G42880	1212.32	-0.517877	0.121905	-4.24821	2.15485e-05	0.000348688
AT3G60550	23.6891	-6.29636	1.48268	-4.24661	2.17034e-05	0.000350935
AT1G30160	64.2005	2.30141	0.54201	4.24607	2.1755e-05	0.000351511
AT5G59870	687.354	-2.99397	0.705322	-4.24483	2.18764e-05	0.000353212
AT1G62750	12432.3	-0.790182	0.186204	-4.24364	2.19918e-05	0.000354814
AT1G23000	53.197	-4.2549	1.00271	-4.24339	2.20171e-05	0.000354961
AT3G16640	9131.47	0.819536	0.193161	4.24277	2.2078e-05	0.000355681
AT1G15820	24456.7	-2.63825	0.621932	-4.24202	2.21517e-05	0.000356607
AT5G06300	168.591	1.47675	0.348147	4.24175	2.21787e-05	0.00035678
AT4G23540	765.278	0.564752	0.133148	4.24154	2.21987e-05	0.00035684
AT2G34260	459.735	1.03205	0.243335	4.24127	2.22262e-05	0.00035702
AT5G46290	2567.36	-1.12488	0.26526	-4.24068	2.22848e-05	0.000357699
AT4G26500	518.11	-0.771561	0.18215	-4.23586	2.27681e-05	0.000365189
AT1G72250	175.863	-2.54943	0.601967	-4.23516	2.2839e-05	0.000366058
AT1G52240	61.3152	-2.98412	0.705034	-4.23259	2.31016e-05	0.000369998
AT1G23900	1418.62	0.674999	0.159512	4.23164	2.31994e-05	0.000371292
AT2G33255	457.05	-0.910186	0.215112	-4.23122	2.32429e-05	0.000371717
AT3G46280	107.09	1.24516	0.294313	4.23072	2.32945e-05	0.000372271
AT3G60580	49.2508	1.40885	0.33305	4.23016	2.3353e-05	0.000372934
AT1G08980	1829.59	-0.682948	0.161481	-4.22927	2.3445e-05	0.000373966
AT5G64640	141.471	-0.877375	0.207456	-4.22921	2.34518e-05	0.000373966
AT3G20460	5.361	-5.96696	1.41102	-4.22883	2.3491e-05	0.000374319
AT4G08770	9.44387	5.64985	1.33631	4.22794	2.35839e-05	0.000375254
AT5G22310	35.802	-3.1453	0.743925	-4.22798	2.35803e-05	0.000375254
AT2G20870	56.0227	-7.45727	1.76443	-4.22644	2.37422e-05	0.0003775
AT1G19610	20.81	2.26916	0.536955	4.22598	2.37901e-05	0.000377981
AT1G75580	43.9216	-4.2495	1.0056	-4.22582	2.3807e-05	0.000377981
AT3G53380	86.4204	-3.02705	0.716422	-4.22524	2.38688e-05	0.000378689
AT4G39900	236.75	-1.04791	0.248058	-4.22446	2.39513e-05	0.000379448
AT5G45500	1745.16	0.750796	0.177722	4.22455	2.39415e-05	0.000379448
AT5G50180	340.109	-1.22583	0.290198	-4.2241	2.39894e-05	0.000379777
AT5G58700	212.372	-1.34028	0.317333	-4.22356	2.40475e-05	0.000380422
AT2G25840	428.023	-1.10825	0.262416	-4.22326	2.40791e-05	0.000380648
AT5G03970	193.478	0.785882	0.186118	4.22251	2.416e-05	0.000381652
AT1G23140	149.946	2.38933	0.565987	4.22152	2.42657e-05	0.000382974
AT4G35750	2028.58	0.628279	0.148832	4.2214	2.42786e-05	0.000382974
AT4G25000	233.714	3.38664	0.802354	4.22088	2.43354e-05	0.000383592
AT5G24090	15.9687	5.05436	1.19755	4.22057	2.43685e-05	0.00038384
AT2G43030	6798.31	-1.51342	0.358735	-4.21878	2.4563e-05	0.000386625
AT4G24710	40.2183	-2.38479	0.5657	-4.21564	2.49067e-05	0.000391754
AT2G31910	18.1622	2.67816	0.635347	4.21527	2.49482e-05	0.000391844
AT5G46871	45.4498	2.19638	0.521044	4.21536	2.49385e-05	0.000391844
AT3G11080	98.8936	1.78948	0.424667	4.21384	2.51064e-05	0.000394047
AT3G21190	388.739	-0.919945	0.218342	-4.21333	2.51637e-05	0.000394663
AT5G55620	485.537	-2.57867	0.612137	-4.21257	2.52482e-05	0.000395706
AT3G44050	122.8	-3.60317	0.855724	-4.21067	2.5462e-05	0.000398771
AT3G28160.1	304.706	1.80018	0.427647	4.2095	2.55934e-05	0.000400543
AT3G46030	973.795	-1.54729	0.367596	-4.20921	2.56263e-05	0.000400771
AT2G37585	183.182	-1.41895	0.337172	-4.20839	2.57196e-05	0.000401872
AT3G16380	27.6707	-2.25861	0.536708	-4.20827	2.57333e-05	0.000401872
AT2G24230	167.555	-2.37298	0.564111	-4.20658	2.59268e-05	0.000404606
AT1G50360	771.803	0.753467	0.179126	4.20635	2.59529e-05	0.000404725
AT1G06360	397.057	-2.57184	0.611449	-4.20614	2.5977e-05	0.000404812
AT4G23740	696.208	-1.16251	0.276482	-4.20466	2.61479e-05	0.000407186
AT3G07540	77.5717	-2.17893	0.518332	-4.20374	2.62538e-05	0.000408545
AT3G44220	27.1704	-1.87142	0.445383	-4.20183	2.6477e-05	0.000411727
AT1G23740	1924.66	-0.794837	0.189203	-4.20097	2.65773e-05	0.000412993
AT2G34650	134.884	-1.77609	0.422831	-4.20047	2.66361e-05	0.000413614
AT3G46370	157.135	-3.04874	0.72612	-4.19867	2.68482e-05	0.000416613
AT1G53300	433.689	-1.08128	0.25756	-4.19816	2.69097e-05	0.000417272
AT5G02540	110.569	-2.11868	0.504873	-4.19646	2.71118e-05	0.000420109
AT2G30570	27383.2	-1.08261	0.258083	-4.1948	2.73111e-05	0.000422897
AT5G54600	4136.11	-0.859899	0.205008	-4.19447	2.73516e-05	0.000423226
AT4G32640	2162.46	0.709328	0.169118	4.19429	2.73731e-05	0.000423259
AT1G01190	86.0671	-3.81858	0.910718	-4.19294	2.75365e-05	0.0004248
AT1G33390	859.04	0.762515	0.181852	4.19307	2.75211e-05	0.0004248
AT4G16180	1446.9	0.638965	0.152395	4.19282	2.75502e-05	0.0004248
AT5G18700	372.089	-1.71326	0.408598	-4.19301	2.75276e-05	0.0004248
AT5G20960	705.964	1.92868	0.46012	4.19168	2.76897e-05	0.000426651
AT4G35010	30.1819	3.35292	0.80013	4.19047	2.78379e-05	0.000428633
AT1G11730	19.3135	-2.54844	0.608212	-4.19006	2.78885e-05	0.000428665
AT1G12940	19.3433	4.59149	1.09583	4.18997	2.78986e-05	0.000428665
AT2G26760	75.9224	-3.4716	0.828536	-4.19004	2.78911e-05	0.000428665
AT1G21270	3003.64	0.697146	0.166444	4.18846	2.80853e-05	0.000431127
AT5G38970	13.654	-7.32368	1.74858	-4.18836	2.80982e-05	0.000431127
AT1G17650	591.818	-1.08108	0.258135	-4.18805	2.81355e-05	0.000431399
AT3G56510	489.989	0.679002	0.162149	4.18753	2.82009e-05	0.000432099
AT1G73600	14.457	-2.47356	0.590934	-4.18584	2.84109e-05	0.000434823
AT2G23380	261.154	-1.38976	0.332028	-4.18567	2.84322e-05	0.000434823
AT2G46400	3532.81	1.95344	0.466701	4.18563	2.84382e-05	0.000434823
AT3G51280	93.6813	-4.48011	1.07064	-4.18453	2.85753e-05	0.000436615
AT3G03855	240.521	0.808422	0.193202	4.18434	2.85999e-05	0.000436686
AT2G41820	273.536	-1.42509	0.340819	-4.18136	2.89771e-05	0.00044183
AT5G45840	155.777	-1.33976	0.3204	-4.18152	2.89569e-05	0.00044183
AT4G22010	501.938	-1.66106	0.397338	-4.18048	2.90898e-05	0.00044324
AT1G06690	784.413	-0.984651	0.235583	-4.17964	2.91975e-05	0.000444264
AT5G44110	42.7072	-2.05444	0.491518	-4.17978	2.91795e-05	0.000444264
AT1G29930	189821	-2.45635	0.587963	-4.17774	2.94424e-05	0.00044768
AT3G28420	12.4444	-4.71229	1.12809	-4.17725	2.95055e-05	0.000448328
AT1G69580	120.209	-0.978966	0.234399	-4.17649	2.96047e-05	0.000449524
AT2G26910	3059.31	-0.670605	0.160591	-4.17587	2.96854e-05	0.000450126
AT3G45860	3227.67	2.68578	0.643145	4.176	2.96677e-05	0.000450126
AT1G19740	787.014	-0.948692	0.227246	-4.17474	2.98327e-05	0.000452047
AT4G30480	633.502	0.584687	0.140063	4.17445	2.98701e-05	0.000452301
AT2G35350	31.8086	-1.91374	0.458539	-4.17355	2.99884e-05	0.000453778
AT1G22700	1207.89	-0.778153	0.186497	-4.17247	3.01317e-05	0.000455633
AT2G43560	1660.96	-1.30373	0.312565	-4.17106	3.03189e-05	0.000458147
AT1G24764	559.941	-0.922689	0.221287	-4.16965	3.05063e-05	0.000460346
AT5G27390	424.517	-1.98036	0.474929	-4.1698	3.04868e-05	0.000460346
AT3G18250	61.4329	2.95051	0.707682	4.16926	3.05585e-05	0.000460815
AT4G19660	1010.62	0.707725	0.169775	4.16861	3.06466e-05	0.000461484
AT4G30690	1074.57	-0.860903	0.206528	-4.16846	3.0666e-05	0.000461484
AT5G67460	14.6773	-3.08233	0.739439	-4.16848	3.0664e-05	0.000461484
AT4G15960	16.2289	-2.25128	0.540224	-4.16731	3.08216e-05	0.000463508
AT1G75510	697.051	0.913725	0.219269	4.16714	3.08441e-05	0.000463528
AT3G54800	13.5232	5.14798	1.23571	4.166	3.09991e-05	0.00046522
AT5G10620	61.3128	-1.39009	0.333669	-4.16608	3.09881e-05	0.00046522
AT2G02170	278.511	-0.7544	0.181172	-4.164	3.1272e-05	0.000468994
AT5G39520	70.3787	3.13281	0.75239	4.16381	3.12975e-05	0.000469056
AT4G23290	492.529	-2.64345	0.63506	-4.16252	3.14749e-05	0.000471071
AT5G44980	94.1619	1.81783	0.436699	4.16265	3.1457e-05	0.000471071
AT5G61280	9.98739	-4.38025	1.0524	-4.16217	3.15244e-05	0.000471489
AT3G48650	2460.68	1.45894	0.350569	4.16164	3.15971e-05	0.000472256
AT3G06770	174.144	-1.60257	0.385129	-4.16113	3.16677e-05	0.000472741
AT5G50030	16.4201	3.16765	0.761253	4.16109	3.16727e-05	0.000472741
AT4G10280	85.8971	-1.03832	0.24967	-4.15877	3.19972e-05	0.000476935
AT4G28430	15.8722	-4.02338	0.967433	-4.15882	3.199e-05	0.000476935
AT2G39730	89708.2	-0.885558	0.212961	-4.1583	3.2062e-05	0.000477576
AT3G13090	60.0723	1.92769	0.463712	4.15709	3.2233e-05	0.000479796
AT1G13340	1473.3	2.97527	0.715887	4.15607	3.23774e-05	0.000480834
AT4G08160	107.02	-1.2865	0.309548	-4.15607	3.23763e-05	0.000480834
AT4G32290	130.56	-1.34931	0.324668	-4.15597	3.23904e-05	0.000480834
AT5G60285	13.0692	3.81926	0.918915	4.15627	3.23491e-05	0.000480834
AT4G12540	16.7233	-3.68003	0.885581	-4.15549	3.24585e-05	0.000481519
AT3G55990	72.0663	-1.067	0.256787	-4.15518	3.25033e-05	0.000481857
AT2G17740	26.5332	2.60744	0.627573	4.1548	3.25574e-05	0.000482007
AT5G57110	4592.67	-0.794136	0.191132	-4.15491	3.2542e-05	0.000482007
AT5G59690	1423.61	-1.62372	0.390846	-4.15438	3.26165e-05	0.000482557
AT1G34245	18.7828	-3.6269	0.873671	-4.15133	3.30548e-05	0.000488383
AT2G01913	25.4808	-2.34852	0.565716	-4.1514	3.30442e-05	0.000488383
AT1G02970	43.0952	-2.67735	0.645175	-4.14981	3.32751e-05	0.000491307
AT5G19290	427.943	-1.42154	0.342568	-4.14965	3.32985e-05	0.000491321
AT1G29418	173.863	0.869561	0.209585	4.14897	3.33971e-05	0.000492444
AT3G43600	407.334	-1.44661	0.348721	-4.14834	3.34889e-05	0.000493466
AT1G19320	9.37282	-4.87346	1.17494	-4.14784	3.35622e-05	0.000493712
AT1G62510	25.3791	-3.73653	0.900819	-4.14792	3.35504e-05	0.000493712
AT3G17130	21.4879	-2.41956	0.58334	-4.14777	3.35731e-05	0.000493712
AT4G39790	9.76358	-3.57235	0.86132	-4.14752	3.36089e-05	0.000493907
AT4G09060	32.3241	-2.93437	0.707611	-4.14687	3.37049e-05	0.000494985
AT5G46350	61.5428	2.30049	0.55488	4.14593	3.38442e-05	0.000496698
AT3G23805	165.964	-1.34195	0.323696	-4.14571	3.3876e-05	0.000496833
AT1G63650	21.8884	-7.03024	1.69622	-4.14466	3.40316e-05	0.000498616
AT4G35630	2015.3	1.01936	0.24595	4.14458	3.40431e-05	0.000498616
AT1G67830	171.323	-1.90373	0.459533	-4.14275	3.43162e-05	0.000502281
AT3G29280	45.6792	-2.12852	0.513848	-4.14232	3.43817e-05	0.000502905
AT1G05680	188.576	3.67849	0.888361	4.14076	3.46153e-05	0.000505984
AT1G29070	2706.4	-1.47638	0.356656	-4.1395	3.4806e-05	0.000508094
AT1G49820	801.456	0.728341	0.175943	4.13965	3.4783e-05	0.000508094
AT5G24314	1317.37	-0.881888	0.213073	-4.13889	3.48985e-05	0.000508933
AT5G63190	365.657	0.605835	0.146379	4.13882	3.49099e-05	0.000508933
AT5G64510	262.695	0.993795	0.240126	4.13863	3.49386e-05	0.000509013
AT1G79500	332.811	-1.41175	0.341145	-4.13828	3.49926e-05	0.000509122
AT2G24210	5.4779	-6.018	1.45421	-4.13833	3.49839e-05	0.000509122
AT5G27670	541.979	-1.82903	0.442178	-4.1364	3.52791e-05	0.000512951
AT1G70250	286.135	0.97583	0.235953	4.1357	3.53877e-05	0.000514189
AT5G57480	105.403	2.29093	0.554215	4.13364	3.5706e-05	0.000518469
AT1G52510	1426.94	-1.23869	0.299717	-4.13288	3.58239e-05	0.000519838
AT5G07410	16.4445	4.82314	1.16769	4.13049	3.61991e-05	0.000524936
AT5G01510	163.025	-1.22278	0.296071	-4.13003	3.62721e-05	0.000525645
AT1G06350	55.62	-6.11595	1.481	-4.1296	3.63399e-05	0.00052628
AT2G26190	11212.1	1.10271	0.267086	4.12868	3.64849e-05	0.000528032
AT2G45970	250.907	-2.273	0.550622	-4.12805	3.65847e-05	0.000529127
AT5G52920	2692.75	-1.39718	0.338508	-4.12747	3.66772e-05	0.000530114
AT5G15740	456.187	-1.46311	0.354582	-4.1263	3.68646e-05	0.000532473
AT1G13540	21.1344	2.31621	0.561473	4.12524	3.7035e-05	0.000534582
AT1G75670	278.842	0.681028	0.165096	4.12504	3.7067e-05	0.000534692
AT4G23490	101.326	-1.93624	0.469404	-4.12489	3.70917e-05	0.000534696
AT1G47900	561.566	-1.40304	0.340342	-4.12246	3.74847e-05	0.000540006
AT2G04070	231.52	3.8678	0.938449	4.12149	3.76437e-05	0.000541585
AT3G54890	44933.2	-2.44013	0.592033	-4.12162	3.76222e-05	0.000541585
AT1G80050	154.634	-2.24643	0.545469	-4.11836	3.81585e-05	0.000548631
AT3G44960	18.273	-2.90259	0.70483	-4.11814	3.81938e-05	0.00054878
AT1G06680	41080.6	-1.35189	0.328311	-4.11772	3.82641e-05	0.000549429
AT3G06140	32.6714	-1.99227	0.483902	-4.11709	3.83691e-05	0.000550576
AT1G02260	353.099	0.691572	0.167999	4.11652	3.84629e-05	0.000551562
AT3G12110	189.499	-1.49793	0.363925	-4.11605	3.85415e-05	0.000552327
AT4G29270	5.97442	-6.14265	1.49289	-4.11459	3.87863e-05	0.000555111
AT5G64430	675.903	1.06843	0.259666	4.11464	3.87787e-05	0.000555111
AT1G77960	34.9474	-2.78461	0.676817	-4.11427	3.88407e-05	0.000555163
AT3G56910	3559.68	-1.03423	0.251372	-4.11436	3.88263e-05	0.000555163
AT2G25070	956.264	0.491229	0.119405	4.11397	3.88904e-05	0.000555512
AT1G04160	297.611	-1.06701	0.259426	-4.11298	3.90577e-05	0.000557539
AT1G04820	4287.15	-1.45162	0.352963	-4.11267	3.91112e-05	0.00055794
AT5G04850	571.915	0.897055	0.218182	4.1115	3.93097e-05	0.000560405
AT1G65060	41.9189	-1.70004	0.413586	-4.11047	3.94846e-05	0.000562534
AT4G19830	148.431	-0.950808	0.231333	-4.11013	3.95441e-05	0.000563016
AT1G58340	31.0822	2.04934	0.498632	4.10992	3.95803e-05	0.000563166
AT4G11990	35.0425	-1.59519	0.388255	-4.10861	3.98054e-05	0.000565634
AT5G38005	9.28247	-3.48281	0.847682	-4.10863	3.98018e-05	0.000565634
AT4G15270	78.2872	4.06944	0.990619	4.10797	3.99148e-05	0.000566821
AT2G28810	220.779	-0.819428	0.199528	-4.10684	4.01112e-05	0.000568294
AT3G27690	6242.62	-2.73625	0.666261	-4.10688	4.0104e-05	0.000568294
AT3G53690	31.0939	1.60537	0.390908	4.10677	4.01222e-05	0.000568294
AT5G08030	36.2105	-4.71121	1.14706	-4.10722	4.00454e-05	0.000568294
AT3G15400	202.142	-1.21595	0.296096	-4.1066	4.01528e-05	0.00056836
AT5G61660	455.847	-1.4299	0.348213	-4.10638	4.01903e-05	0.000568525
AT1G35190	416.41	1.18617	0.289032	4.10393	4.06183e-05	0.000574209
AT3G56940	13809.4	-2.28384	0.556549	-4.10358	4.06803e-05	0.000574715
AT1G26340	335.125	0.632937	0.154267	4.10287	4.08061e-05	0.000575489
AT2G29890	153.109	-2.23888	0.545693	-4.10282	4.08139e-05	0.000575489
AT3G29725	19.7149	3.46503	0.844543	4.10285	4.08086e-05	0.000575489
AT1G34065	67.3234	-1.97534	0.481599	-4.10164	4.10237e-05	0.000578075
AT3G51590	6.13386	-6.18536	1.50818	-4.10121	4.10997e-05	0.000578774
AT5G49460	799.217	-1.46747	0.357932	-4.09985	4.13419e-05	0.000581812
AT5G23430	252.314	-1.45732	0.355473	-4.09966	4.13753e-05	0.000581908
AT3G22142	53.6469	-4.71636	1.15122	-4.09682	4.1887e-05	0.000588727
AT5G47380	113.269	-1.83314	0.447554	-4.09591	4.20518e-05	0.000590664
AT2G20590	41.1398	-3.45826	0.844515	-4.09496	4.22242e-05	0.000592707
AT2G03310	470.997	-0.777613	0.18994	-4.094	4.23992e-05	0.000594783
AT4G17010	193.11	0.838027	0.204704	4.09384	4.24293e-05	0.000594824
AT2G24090	2928.3	-1.21621	0.297163	-4.09275	4.26285e-05	0.000597235
AT5G03870	18.2959	-5.91321	1.44524	-4.0915	4.28593e-05	0.000600085
AT4G23720	14.086	-4.93525	1.20629	-4.09125	4.29056e-05	0.00060035
AT5G22560	18.1175	5.7814	1.41362	4.08978	4.31782e-05	0.000603778
AT3G29310	550.937	0.630791	0.154274	4.08876	4.33679e-05	0.000606045
AT2G30170	556.115	-0.631288	0.154526	-4.08531	4.40184e-05	0.000614743
AT4G23820	1167.81	-2.28329	0.55896	-4.08489	4.40982e-05	0.000615466
AT2G25260	204.275	2.25409	0.55192	4.08409	4.42496e-05	0.000617187
AT4G24000	342.804	3.79067	0.92855	4.08235	4.45821e-05	0.000621429
AT2G23980	818.745	0.719368	0.176238	4.0818	4.46887e-05	0.000622061
AT2G37380	18.7248	-5.81172	1.42381	-4.0818	4.46874e-05	0.000622061
AT5G43890	36.601	-2.78728	0.682876	-4.08167	4.47126e-05	0.000622061
AT3G19820	4375.02	-1.64564	0.403223	-4.08122	4.47999e-05	0.000622695
AT4G38530	102.796	1.37136	0.336024	4.08114	4.48149e-05	0.000622695
AT4G17860	10.7638	-5.13186	1.2576	-4.08068	4.4905e-05	0.00062355
AT1G18570	793.498	0.655296	0.160676	4.07838	4.53509e-05	0.000629344
AT2G04160	1178.22	1.2724	0.312058	4.07744	4.55333e-05	0.000631476
AT3G25900	107.13	-1.45925	0.357899	-4.07726	4.557e-05	0.000631585
AT5G60920	2760.54	-0.514244	0.12614	-4.07677	4.56655e-05	0.000632509
AT5G15860	202.43	0.864862	0.212182	4.07604	4.58087e-05	0.000634092
AT2G13610	161.41	-1.71938	0.421983	-4.07453	4.61077e-05	0.000637828
AT5G38890	252.175	0.83378	0.204694	4.07331	4.63502e-05	0.000640778
AT5G58375	375.287	0.842917	0.207032	4.07144	4.67237e-05	0.000645535
AT5G01090	432.335	-0.768938	0.188899	-4.07064	4.68845e-05	0.000647349
AT3G48390	98.7348	1.18187	0.29037	4.07021	4.69704e-05	0.000648126
AT5G24580	30.3997	-2.86271	0.703627	-4.06851	4.73148e-05	0.000652468
AT5G60640	3442.81	0.56977	0.140051	4.06832	4.73541e-05	0.0006526
AT1G20930	65.5049	-2.41915	0.594702	-4.06784	4.7451e-05	0.000653524
AT2G45490	30.9715	-2.90308	0.713697	-4.06767	4.74864e-05	0.000653601
AT3G60961	11.5279	3.3618	0.826518	4.06742	4.75364e-05	0.00065388
AT4G09420	52.9742	-1.62028	0.398464	-4.06632	4.77617e-05	0.000656514
AT5G40500	252.68	-1.48086	0.364188	-4.06619	4.77878e-05	0.000656514
AT1G52700	29.3067	-2.52423	0.620831	-4.06589	4.78495e-05	0.000656949
AT1G28100	100.134	-2.48097	0.610301	-4.06515	4.80017e-05	0.000658626
AT2G23830	13.7363	3.55462	0.874643	4.06409	4.82211e-05	0.000661223
AT1G62380	2956.68	-1.72397	0.424464	-4.06153	4.87519e-05	0.000668084
AT3G10500	1052.71	1.55356	0.382538	4.06118	4.88245e-05	0.000668661
AT4G23450	52.8578	1.48551	0.365835	4.0606	4.8946e-05	0.000669906
AT4G10110	202.599	0.831289	0.204754	4.05994	4.90856e-05	0.000671094
AT5G01610	80.1535	1.54068	0.379487	4.0599	4.9094e-05	0.000671094
AT1G01620	2440	-1.62492	0.400254	-4.05972	4.91311e-05	0.000671183
AT1G16460	1895.78	0.618542	0.152382	4.05917	4.92483e-05	0.000672365
AT2G31160	14.9123	-3.63713	0.896092	-4.05888	4.93096e-05	0.000672618
AT4G40070	35.9811	-1.76631	0.435182	-4.05879	4.93282e-05	0.000672618
AT2G39530	10.5424	4.21775	1.03943	4.05775	4.95482e-05	0.000675198
AT4G09650	10144.1	-1.44448	0.355998	-4.05756	4.95883e-05	0.000675324
AT1G15300.1	157.148	1.65782	0.408621	4.05709	4.96872e-05	0.000675413
AT1G79420	32.1717	-2.63406	0.649239	-4.05715	4.96751e-05	0.000675413
AT2G46550	723.494	-0.972596	0.239721	-4.05719	4.96657e-05	0.000675413
AT4G22250	46.2722	-1.57572	0.38843	-4.05664	4.97831e-05	0.000676298
AT3G57040	155.624	-2.41269	0.594838	-4.05604	4.99121e-05	0.00067763
AT1G10830	444.057	-1.23734	0.305149	-4.05488	5.01602e-05	0.000680156
AT5G51630	373.484	1.07878	0.266038	4.05497	5.01412e-05	0.000680156
AT2G31270	160.091	-2.27228	0.560501	-4.05402	5.03456e-05	0.000682043
AT4G26720	526.349	0.608061	0.149993	4.05394	5.03615e-05	0.000682043
AT4G08930	593.187	1.48635	0.366664	4.05372	5.04104e-05	0.000682283
AT1G01200	14.7346	-3.31163	0.817154	-4.05264	5.06433e-05	0.000685013
AT1G69523	280.096	-1.41449	0.349182	-4.05085	5.10312e-05	0.000689659
AT3G06650	1676.83	-1.02969	0.254195	-4.05077	5.10497e-05	0.000689659
AT5G27450	232.119	-1.35514	0.33459	-4.05014	5.11872e-05	0.000690665
AT5G51670	28.6349	-3.62808	0.895792	-4.05014	5.11867e-05	0.000690665
AT2G38320	39.6729	-1.53056	0.378064	-4.04841	5.15678e-05	0.000695373
AT1G70820	3142.14	-0.985979	0.243582	-4.04784	5.16928e-05	0.00069595
AT4G33550	93.1155	3.58387	0.885357	4.04794	5.16711e-05	0.00069595
AT4G34790	13.1636	-3.74269	0.924662	-4.04764	5.17376e-05	0.00069595
AT5G53280	303.867	-0.638242	0.15768	-4.04771	5.17219e-05	0.00069595
AT3G19270	17.8913	-3.25499	0.804566	-4.04565	5.21787e-05	0.000701024
AT4G00480	53.4692	-3.26139	0.806126	-4.04576	5.21544e-05	0.000701024
AT5G42240	757.434	-1.11756	0.276278	-4.04508	5.23062e-05	0.000702306
AT4G30250	27.2907	-4.08987	1.01114	-4.04479	5.23706e-05	0.00070274
AT5G16400	921.929	-1.1697	0.289225	-4.04426	5.24897e-05	0.000703908
AT1G26810	118.555	-1.15412	0.28547	-4.04288	5.27995e-05	0.00070763
AT1G52760	864.499	1.19098	0.294632	4.04226	5.29376e-05	0.000709047
AT3G59780	4155.81	-1.06105	0.262551	-4.04132	5.31519e-05	0.000711483
AT5G08400	361.654	0.706917	0.17496	4.04045	5.33492e-05	0.000713688
AT1G01610	684.093	-0.806073	0.19952	-4.04006	5.34371e-05	0.000714428
AT1G31320	20.6543	-3.63735	0.901589	-4.03437	5.47484e-05	0.000731513
AT5G07080	64.1425	-1.29056	0.319938	-4.03377	5.48879e-05	0.000732931
AT1G11720	1281.94	-0.659215	0.163465	-4.03276	5.51266e-05	0.000735671
AT1G15175	36.6626	-2.16734	0.537544	-4.03193	5.53215e-05	0.000737823
AT3G16830	1959.14	0.686629	0.170318	4.03145	5.54346e-05	0.000738882
AT5G41060	113.709	-1.53278	0.380285	-4.03061	5.56325e-05	0.000741068
AT3G01740	575.66	0.588969	0.146142	4.03012	5.57484e-05	0.000742161
AT4G18270	119.018	-1.37808	0.342269	-4.02631	5.66581e-05	0.000753814
AT5G15130	22.3623	4.2652	1.0594	4.02604	5.6725e-05	0.000754246
AT4G09770	26.2695	3.18383	0.790973	4.02521	5.69247e-05	0.000756444
AT3G46530	4305.64	0.632879	0.157243	4.02486	5.70102e-05	0.000757121
AT5G17920	20540.4	-1.46757	0.36472	-4.02382	5.72614e-05	0.000759077
AT5G26731	74.5922	1.08121	0.268701	4.02382	5.72611e-05	0.000759077
AT5G51850	14.6884	-4.58167	1.13862	-4.02389	5.72445e-05	0.000759077
AT2G26330	1194.74	-2.05409	0.51057	-4.02313	5.74302e-05	0.000760854
AT1G04850	1665.79	0.521897	0.129736	4.02277	5.75181e-05	0.000761559
AT1G62520	24.2564	-2.37221	0.589818	-4.02194	5.77203e-05	0.000763723
AT2G01540	472.589	1.44879	0.360232	4.02182	5.77512e-05	0.000763723
AT2G22810	50.6355	-2.06128	0.512555	-4.02159	5.78076e-05	0.000764009
AT4G25050	4276.76	-1.56522	0.389271	-4.02089	5.79778e-05	0.000765796
AT3G43790	153.421	0.88049	0.219045	4.01968	5.82764e-05	0.000768814
AT4G25420	10.97	-3.4203	0.850866	-4.01979	5.82496e-05	0.000768814
AT4G27440	14379.5	-3.03922	0.756517	-4.01738	5.88489e-05	0.0007759
AT1G18745	311.717	1.10517	0.275172	4.01627	5.91258e-05	0.000778614
AT3G60840	81.4954	-2.87364	0.715498	-4.01628	5.91248e-05	0.000778614
AT2G37560	52.4265	-1.8861	0.469718	-4.01539	5.9348e-05	0.000781071
AT5G35740	86.9984	-2.5401	0.632687	-4.01478	5.95015e-05	0.000782622
AT4G04910	1434.57	-0.461894	0.115062	-4.01431	5.96195e-05	0.000783704
AT4G14650	20.8157	-4.77025	1.18874	-4.01286	5.99875e-05	0.000788069
AT4G25080	3249.07	-1.46269	0.36454	-4.01243	6.0097e-05	0.000789034
AT5G16510	594.998	0.596307	0.148646	4.01159	6.03117e-05	0.000791379
AT1G03010	32.3962	-2.65892	0.663005	-4.0104	6.06152e-05	0.000794885
AT3G15850	2482.97	-1.15288	0.287483	-4.01026	6.06518e-05	0.00079489
AT5G39024	19.72	-2.18486	0.544843	-4.01007	6.07019e-05	0.000795072
AT5G24105	40.0377	-2.25691	0.562882	-4.00956	6.08316e-05	0.000796295
AT5G02430	59.8122	-1.17805	0.293842	-4.00912	6.09451e-05	0.000797304
AT3G05400	22.2085	-2.41932	0.603718	-4.00737	6.13993e-05	0.000802768
AT5G03230	170.717	-1.98365	0.49523	-4.00551	6.1884e-05	0.000808623
AT3G12710	122.028	-2.69733	0.67351	-4.00488	6.20486e-05	0.000810291
AT5G33300	45.5634	-2.95636	0.738463	-4.0034	6.24398e-05	0.000814913
AT1G04520	108.253	-2.27764	0.569008	-4.00283	6.25902e-05	0.000816391
AT1G12330	115.395	-1.85999	0.464748	-4.00216	6.27673e-05	0.000817728
AT1G77490	1892.76	-1.28145	0.320182	-4.00225	6.2744e-05	0.000817728
AT1G54790	46.4466	-2.50624	0.626432	-4.00082	6.31235e-05	0.000821393
AT5G54670	177.947	-1.4311	0.3577	-4.00084	6.3118e-05	0.000821393
AT4G15150	16.8098	3.02153	0.755657	3.99854	6.37348e-05	0.000828855
AT5G10690	596.484	-1.27461	0.318816	-3.99796	6.38907e-05	0.000830389
AT3G09820	1193.44	-0.818591	0.204762	-3.99777	6.39411e-05	0.000830553
AT1G72500	527.048	-1.2923	0.323278	-3.99748	6.40201e-05	0.000831086
AT1G69730	1846.73	1.02489	0.256488	3.99586	6.44604e-05	0.000836307
AT1G08190	1410.88	-0.625138	0.156516	-3.99408	6.49452e-05	0.000842098
AT4G24050	47.8151	-2.36232	0.591562	-3.99337	6.51421e-05	0.000844153
AT3G13560	498.719	0.549117	0.137527	3.99281	6.52961e-05	0.000845649
AT1G73470	738.785	-0.540674	0.135465	-3.99124	6.57293e-05	0.000849913
AT2G21490	16.5139	2.52731	0.633221	3.99119	6.57417e-05	0.000849913
AT5G51380	57.708	-1.57328	0.394164	-3.99144	6.56746e-05	0.000849913
AT5G27550	164.293	-2.30073	0.576687	-3.98956	6.61967e-05	0.000855291
AT1G73750	375.43	-1.28516	0.322143	-3.98939	6.62421e-05	0.000855373
AT1G19350	946.233	-0.971279	0.243474	-3.98925	6.62815e-05	0.000855379
AT4G18290	132.265	-1.08343	0.271597	-3.98911	6.63212e-05	0.000855387
AT2G44920	971.736	-0.7583	0.190102	-3.98891	6.63785e-05	0.000855624
AT5G37500	180.429	-1.34527	0.337351	-3.98774	6.6705e-05	0.000859326
AT3G49490	1592.09	0.993633	0.249191	3.98743	6.67937e-05	0.000859587
AT5G15840	71.0248	2.84716	0.71404	3.98739	6.68036e-05	0.000859587
AT5G07800	44.7245	-2.27736	0.571219	-3.98684	6.6959e-05	0.000861081
AT1G63295	28.0977	-1.98719	0.498521	-3.98616	6.71504e-05	0.000863036
AT3G51220	11.9296	-3.37303	0.846239	-3.9859	6.72236e-05	0.000863471
AT3G55360	678.327	-0.750562	0.188363	-3.98466	6.75775e-05	0.000867508
AT4G18990	25.2174	3.25774	0.817669	3.98419	6.77118e-05	0.000868724
AT1G19620	14.8438	-3.53154	0.88657	-3.98337	6.79451e-05	0.00087099
AT1G69770	666.614	-1.16708	0.293003	-3.98315	6.80076e-05	0.00087099
AT1G76410	26.2159	-2.65836	0.66739	-3.98323	6.7986e-05	0.00087099
AT5G13510	1412.79	-1.04585	0.262614	-3.98248	6.82011e-05	0.000872958
AT1G20810	942.438	-0.649013	0.162977	-3.98224	6.82678e-05	0.000873303
AT4G06744	23.6506	-1.84591	0.463603	-3.98166	6.84358e-05	0.000874941
AT3G24040	229.692	-0.685016	0.172051	-3.98146	6.84934e-05	0.000875167
AT3G02120	30.9531	-3.94397	0.990718	-3.98092	6.86491e-05	0.000876646
AT5G54630	195.135	-2.82202	0.709108	-3.97967	6.901e-05	0.000880741
AT1G62480	982.557	-2.0741	0.521461	-3.97748	6.96504e-05	0.000888397
AT1G03200	36.5004	1.71712	0.432068	3.97419	7.06205e-05	0.000900247
AT4G39510	88.7595	-2.5145	0.632823	-3.97347	7.08339e-05	0.000902443
AT2G20670	167.138	-2.96596	0.746859	-3.97124	7.1498e-05	0.000910375
AT1G67180	51.2011	-2.71217	0.683167	-3.96999	7.18746e-05	0.00091398
AT4G13750	546.375	0.739224	0.186208	3.96989	7.19062e-05	0.00091398
AT5G14250	754.513	0.575098	0.144862	3.96998	7.18772e-05	0.00091398
AT2G32660	15.3511	3.8976	0.981851	3.96965	7.19795e-05	0.000914382
AT1G25440	1858.47	-2.35531	0.593358	-3.96947	7.20329e-05	0.000914531
AT4G25720	221.959	0.778853	0.196274	3.9682	7.24185e-05	0.000918627
AT5G06960	366.105	0.867781	0.218688	3.96813	7.24394e-05	0.000918627
AT4G23496	7.42604	-6.45621	1.62712	-3.96787	7.25164e-05	0.000919072
AT5G52440	1410.83	-0.8549	0.215554	-3.96606	7.3069e-05	0.00092554
AT2G38370	122.979	-1.44661	0.364809	-3.96538	7.32806e-05	0.000927685
AT5G60930	325.05	-2.65797	0.670562	-3.96379	7.37678e-05	0.000933314
AT5G37360	1294.05	-1.18729	0.299573	-3.96328	7.39269e-05	0.000934787
AT5G37010	95.8573	-3.15498	0.796511	-3.96099	7.46383e-05	0.000943239
AT5G05170	12603.9	-0.525961	0.132793	-3.96075	7.47158e-05	0.000943674
AT5G44650	2050.27	-0.53327	0.134645	-3.96056	7.47754e-05	0.000943883
AT5G61480	382.277	-1.93846	0.489609	-3.95921	7.51988e-05	0.000948682
AT3G03680	414.94	-0.619557	0.156555	-3.95743	7.57589e-05	0.000955199
AT5G24490	3259.54	-1.58961	0.401782	-3.95641	7.6084e-05	0.000958746
AT5G42020	9626.89	0.986812	0.249442	3.95608	7.61889e-05	0.000959516
AT4G23690	51.8695	-1.61608	0.408555	-3.95559	7.6347e-05	0.000960955
AT1G15790	489.989	1.82738	0.462027	3.95513	7.64933e-05	0.000961163
AT1G74070	702.519	-1.54305	0.390125	-3.95526	7.64522e-05	0.000961163
AT4G14380	13.6426	-2.37743	0.601101	-3.95512	7.6495e-05	0.000961163
AT5G44040	174.734	-1.55582	0.393517	-3.95363	7.69752e-05	0.000966643
AT2G26450	10.6748	4.00264	1.01245	3.95343	7.70402e-05	0.000966906
AT1G30120	1478.68	-1.04185	0.263555	-3.95305	7.71603e-05	0.000967858
AT2G20300	390.127	-0.808835	0.204653	-3.95222	7.74294e-05	0.000970678
AT1G35420	803.686	-1.03233	0.261232	-3.95178	7.75708e-05	0.000971729
AT3G30770	15.7067	6.38783	1.61648	3.95169	7.76018e-05	0.000971729
AT4G27220	35.6073	1.95463	0.494661	3.95147	7.76739e-05	0.000972076
AT1G03130	6820.59	-2.27424	0.575683	-3.95051	7.79863e-05	0.000975429
AT4G17680	22.8474	-3.1266	0.791527	-3.95009	7.8122e-05	0.00097657
AT1G76020	222.177	-0.659055	0.166923	-3.94826	7.87203e-05	0.000983488
AT3G06100	9.27307	-3.78471	0.958802	-3.94733	7.90271e-05	0.000986759
AT1G12860	259.081	-2.45543	0.622194	-3.94641	7.93305e-05	0.000988631
AT1G45474	2328.97	-0.939937	0.238155	-3.94674	7.92228e-05	0.000988631
AT4G38690	422.974	-0.948973	0.240461	-3.94647	7.93114e-05	0.000988631
AT5G25370	35.424	-1.84559	0.467673	-3.94633	7.93574e-05	0.000988631
AT2G25140	638.084	0.532615	0.134978	3.94595	7.94849e-05	0.000989657
AT4G25470	924	-3.60365	0.913297	-3.94576	7.95461e-05	0.000989857
AT3G46440	980.333	0.754682	0.191339	3.9442	8.00658e-05	0.000995759
AT2G36000	331.95	-1.29335	0.327965	-3.94357	8.02791e-05	0.00099728
AT4G05070	916.605	-1.14172	0.289514	-3.94357	8.02781e-05	0.00099728
AT3G14760	33.5474	-4.00138	1.01475	-3.94321	8.03988e-05	0.000998202
AT4G27600	1527.82	-0.721131	0.183025	-3.94007	8.14577e-05	0.00101078
AT5G15510	71.3061	-2.95213	0.74963	-3.93811	8.2125e-05	0.00101848
AT4G34620	8803.97	-1.07693	0.273523	-3.93726	8.24167e-05	0.00102152
AT4G27830	1290.82	0.645833	0.16407	3.93632	8.27402e-05	0.00102495
AT5G05960	115.195	-1.3499	0.342994	-3.93564	8.29751e-05	0.00102728
AT1G75280	1328.54	-1.12145	0.284992	-3.93503	8.31848e-05	0.00102909
AT3G28760	330.381	-0.855447	0.217397	-3.93495	8.32156e-05	0.00102909
AT1G23730	125.114	1.45133	0.368898	3.93423	8.34635e-05	0.00103158
AT5G23405	199.875	0.874225	0.222242	3.93366	8.36633e-05	0.00103347
AT1G02205	1364.63	-0.942629	0.239666	-3.9331	8.3856e-05	0.00103479
AT4G28570	588.303	1.00881	0.256494	3.93308	8.3865e-05	0.00103479
AT1G03550	77.2449	1.64187	0.417481	3.93281	8.39602e-05	0.00103538
AT2G27740	17.3004	-2.29361	0.583464	-3.93103	8.45838e-05	0.00104249
AT2G15890	3309.91	-1.09409	0.278423	-3.9296	8.50882e-05	0.00104811
AT1G67480	488.668	-0.848037	0.215837	-3.92906	8.52775e-05	0.00104986
AT2G28315	18.5939	-1.96198	0.499454	-3.92826	8.5563e-05	0.00105265
AT4G33110	553.017	-1.09889	0.279746	-3.92815	8.56007e-05	0.00105265
AT3G47460	192.845	-1.73855	0.442672	-3.92741	8.58655e-05	0.00105532
AT5G57170	328.416	-0.957818	0.243946	-3.92636	8.62427e-05	0.00105936
AT4G35440	384.484	-1.25024	0.318476	-3.92572	8.64721e-05	0.00106158
AT1G50700	200.206	0.789789	0.201194	3.9255	8.65485e-05	0.00106193
AT4G01610	3952.11	1.5664	0.39912	3.92463	8.68631e-05	0.00106459
AT4G31850	1134.05	-0.957466	0.243961	-3.92466	8.68517e-05	0.00106459
AT5G01530	37483.6	-1.25899	0.32083	-3.92417	8.70306e-05	0.00106605
AT5G62410	332.521	-1.97443	0.503311	-3.92288	8.74958e-05	0.00107115
AT1G26230	653.136	-0.754947	0.192472	-3.92238	8.76786e-05	0.00107272
AT2G23110	26.481	3.57064	0.910352	3.92226	8.77215e-05	0.00107272
AT2G05540	355.295	-2.4763	0.631396	-3.92195	8.78369e-05	0.00107328
AT5G24470	973.925	-2.2678	0.578245	-3.92187	8.78655e-05	0.00107328
AT4G39955	226.087	1.70268	0.434483	3.91886	8.89704e-05	0.00108617
AT2G28950	1003.12	-2.27711	0.58119	-3.91802	8.92805e-05	0.00108935
AT1G70470	50.6084	-1.507	0.384688	-3.91746	8.94882e-05	0.00109115
AT4G35930	75.3221	-1.96795	0.502368	-3.91735	8.95275e-05	0.00109115
AT4G28750	18711.2	-1.27408	0.325325	-3.91631	8.9913e-05	0.00109524
AT4G28950	20.2466	-3.44651	0.880112	-3.91599	9.00341e-05	0.00109611
AT1G33950	8.23964	5.44916	1.39205	3.91449	9.05937e-05	0.00110231
AT5G62920	278.398	-2.28373	0.583503	-3.91383	9.08432e-05	0.00110473
AT1G08550	1837.61	-1.13493	0.290002	-3.91351	9.09629e-05	0.00110557
AT1G22490	53.2832	-1.29278	0.33045	-3.91219	9.14619e-05	0.00111102
AT5G53210	21.7929	-5.59151	1.42954	-3.9114	9.17616e-05	0.00111404
AT2G17720	867.589	0.57599	0.14735	3.909	9.26801e-05	0.00112457
AT1G80030	1009.54	-0.490103	0.125394	-3.90849	9.28739e-05	0.00112506
AT3G14240	592.712	-2.11604	0.541381	-3.9086	9.28318e-05	0.00112506
AT4G22070	12.5452	3.92423	1.004	3.90862	9.28266e-05	0.00112506
AT5G19220	2089.26	-1.07563	0.275218	-3.9083	9.29485e-05	0.00112534
AT1G64670	153.372	-1.23351	0.315645	-3.90792	9.30955e-05	0.00112587
AT3G16920	112.729	-1.2168	0.311365	-3.90794	9.30853e-05	0.00112587
AT1G20340	43517.3	-1.25615	0.321485	-3.90733	9.33232e-05	0.00112786
AT1G55370	451.571	-1.38941	0.355601	-3.90722	9.33623e-05	0.00112786
AT5G65350	37.6957	-2.98533	0.764418	-3.90536	9.40844e-05	0.00113596
AT2G40320	34.5366	-1.72882	0.442833	-3.90401	9.46135e-05	0.00114171
AT1G10850	147.177	-2.32204	0.594978	-3.90274	9.51108e-05	0.00114645
AT3G02310	21.3461	-3.39936	0.871007	-3.9028	9.5088e-05	0.00114645
AT3G60540	247.145	2.26296	0.580139	3.90073	9.59049e-05	0.00115539
AT2G48070	663.225	-0.661946	0.169727	-3.90007	9.61661e-05	0.0011579
AT5G28680	4.8901	5.66975	1.45387	3.89976	9.62877e-05	0.00115873
AT3G52900	47.1924	-1.92934	0.494809	-3.89915	9.65293e-05	0.00116054
AT4G28260	600.906	-0.711517	0.182487	-3.899	9.65892e-05	0.00116054
AT5G27895.1	19.2867	-3.44604	0.883829	-3.89898	9.65969e-05	0.00116054
AT5G23955.1	91.0584	-1.0443	0.267887	-3.89827	9.68814e-05	0.00116332
AT5G65220	4985.59	-1.00024	0.256657	-3.89718	9.73185e-05	0.00116793
AT2G41130	60.7708	-1.1486	0.294758	-3.89675	9.74904e-05	0.00116935
AT5G66920	194.756	-0.763431	0.195945	-3.89614	9.77365e-05	0.00117166
AT3G20015	174.435	-0.849712	0.218131	-3.89542	9.80282e-05	0.00117452
AT1G02810	34.5347	-2.38036	0.611216	-3.89446	9.84171e-05	0.00117789
AT5G39785	1206.15	1.06347	0.273069	3.89451	9.83961e-05	0.00117789
AT4G24690	8287.27	1.0526	0.270397	3.89279	9.90996e-05	0.00118541
AT4G24140	37.7376	-3.17737	0.816306	-3.89238	9.92663e-05	0.00118676
AT1G49580	200.859	-1.88378	0.484116	-3.89117	9.97632e-05	0.0011914
AT2G21370	684.434	-0.979831	0.251805	-3.89123	9.97378e-05	0.0011914
AT2G33450	2350.12	-1.11858	0.287506	-3.89062	9.9989e-05	0.0011934
AT3G16490	16.2681	-4.05263	1.04167	-3.8905	0.00010004	0.0011934
AT5G01180	74.0108	-1.87191	0.481194	-3.89014	0.000100187	0.0011945
AT5G51770	137.666	0.896687	0.230513	3.88997	0.000100257	0.00119469
AT5G20710	11.5525	-4.17879	1.07455	-3.88887	0.000100714	0.00119948
AT3G15520	745.045	-1.65041	0.424518	-3.88772	0.00010119	0.00120451
AT3G50685	1122.45	-1.23589	0.317917	-3.88747	0.000101293	0.00120508
AT1G61563	19.1767	3.80018	0.977701	3.88685	0.000101554	0.00120718
AT4G39460	686.144	-0.995543	0.256135	-3.88679	0.00010158	0.00120718
AT5G40942	31.1496	-2.89101	0.744141	-3.88503	0.000102319	0.0012153
AT3G28310	13.1801	-3.07856	0.792522	-3.88452	0.000102533	0.00121652
AT5G65750	2776.48	1.41075	0.363164	3.88461	0.000102493	0.00121652
AT4G27730	263.459	-2.17054	0.558805	-3.88426	0.000102644	0.00121718
AT5G60250	63.2638	1.24387	0.320264	3.8839	0.000102795	0.00121832
AT2G01140	1987.4	0.619891	0.159616	3.88364	0.000102906	0.00121897
AT1G65730	144.081	3.4238	0.881963	3.88202	0.00010359	0.00122642
AT1G17270	166.963	0.703583	0.181314	3.88047	0.000104255	0.00123359
AT5G04530	174.932	-3.4107	0.87897	-3.88034	0.000104309	0.00123359
AT3G60180	387.7	1.36621	0.352116	3.88	0.000104457	0.00123468
AT1G67040	66.0468	-2.26342	0.583665	-3.87795	0.000105341	0.00124375
AT2G37025	234.843	-1.61337	0.416077	-3.87756	0.000105508	0.00124375
AT2G43720	70.8609	1.40191	0.361515	3.87788	0.000105372	0.00124375
AT3G52150	3224.67	-1.38446	0.357024	-3.87778	0.000105415	0.00124375
AT5G25460	2221.88	-1.98332	0.511474	-3.87766	0.000105468	0.00124375
AT4G30710	237.619	-2.54297	0.655949	-3.87678	0.000105849	0.00124709
AT2G22470	343.56	2.88713	0.745123	3.8747	0.000106754	0.00125708
AT1G19850	271.563	-1.50658	0.388914	-3.8738	0.000107151	0.00125967
AT1G35680	3897.2	-1.17519	0.303378	-3.87368	0.000107203	0.00125967
AT4G31180	1797.46	0.488344	0.126066	3.87373	0.000107183	0.00125967
AT5G46690	123.262	-3.19852	0.825674	-3.87383	0.000107137	0.00125967
AT1G23750	132.468	-0.880113	0.227275	-3.87246	0.000107743	0.00126533
AT2G46420	630.792	1.25578	0.324323	3.87201	0.00010794	0.00126696
AT5G13360	182.224	-1.44717	0.373875	-3.87072	0.000108514	0.00127302
AT4G40020	40.7609	1.38978	0.359062	3.87057	0.000108581	0.00127313
AT1G53680	13.2723	-2.54207	0.656802	-3.87037	0.00010867	0.00127349
AT4G32650	114.446	1.12982	0.291978	3.86953	0.000109047	0.00127722
AT5G62280	89.4726	-3.53139	0.912692	-3.8692	0.000109193	0.00127804
AT5G65685	569.313	-0.71447	0.18466	-3.86911	0.000109233	0.00127804
AT5G18130	1164.49	1.1259	0.291204	3.86636	0.000110474	0.00129187
AT1G49980	257.799	-0.692522	0.179152	-3.86556	0.000110835	0.0012954
AT5G37790	166.977	-1.45358	0.376139	-3.86447	0.000111332	0.00130052
AT2G17980	1288.1	0.626844	0.162251	3.86342	0.000111812	0.00130543
AT3G17280	36.7555	2.01561	0.521736	3.86328	0.000111873	0.00130544
AT1G27460	412.619	-2.10105	0.543897	-3.86295	0.000112027	0.00130654
AT4G02250	8.17252	5.39476	1.39689	3.86196	0.000112479	0.00131112
AT1G48260	29.8885	-2.69786	0.698691	-3.8613	0.000112784	0.00131397
AT5G46080	504.584	1.97517	0.511599	3.86078	0.000113026	0.00131609
AT1G14080	11.6219	2.89362	0.749906	3.85865	0.000114016	0.00132692
AT3G06840	21.5595	-4.39312	1.13875	-3.85786	0.000114385	0.0013305
AT4G05330	281.639	-0.846912	0.219596	-3.85669	0.000114932	0.00133616
AT1G55670	13989.8	-1.3712	0.355558	-3.85647	0.000115036	0.00133666
AT1G54410	10795.2	-1.20212	0.311779	-3.85567	0.000115415	0.00134036
AT1G78580	898.975	-0.857685	0.222476	-3.85518	0.000115644	0.00134178
AT4G18905	1089.63	0.707649	0.183559	3.85515	0.00011566	0.00134178
AT1G55210	1370.58	1.37726	0.357297	3.85467	0.000115887	0.001343
AT5G14320	4927.38	-0.920735	0.238857	-3.85476	0.000115845	0.001343
AT4G39795	19.8514	-2.65523	0.688973	-3.8539	0.000116252	0.00134651
AT1G13170	328.582	-1.35507	0.351672	-3.85324	0.000116566	0.00134944
AT2G30550	1470.49	1.91322	0.49658	3.8528	0.000116777	0.00135116
AT3G62460	181.787	1.07619	0.279342	3.85258	0.000116881	0.00135165
AT2G41380	171.52	2.21224	0.574286	3.85215	0.000117087	0.00135332
AT2G28800	7835.37	-0.673546	0.174883	-3.85141	0.000117439	0.00135596
AT3G16420	321.338	-2.27239	0.590013	-3.85142	0.000117435	0.00135596
AT3G45130	24.8579	4.48608	1.16488	3.85111	0.000117586	0.00135694
AT1G35530	69.1553	-2.03249	0.528219	-3.84781	0.000119177	0.00137128
AT1G77690	128.682	-2.10731	0.547633	-3.84803	0.000119073	0.00137128
AT3G56130	495.296	-1.63623	0.42521	-3.84804	0.000119065	0.00137128
AT5G07280	58.0851	-1.83304	0.476391	-3.84777	0.000119198	0.00137128
AT5G16000	329.891	-2.43928	0.633948	-3.84776	0.000119204	0.00137128
AT5G62670	1584.26	-1.2707	0.33023	-3.84791	0.000119132	0.00137128
AT1G64990	553.494	0.693406	0.180234	3.84726	0.000119447	0.00137336
AT4G35380	211.206	2.37079	0.616293	3.84685	0.000119644	0.00137419
AT5G49890	1051.29	0.725357	0.188553	3.84697	0.00011959	0.00137419
AT1G80680	1327.65	0.524702	0.136438	3.84571	0.000120204	0.00137989
AT1G74000	27.9491	-1.69455	0.440682	-3.8453	0.000120404	0.00138146
AT3G25660	1561.05	-1.11489	0.29	-3.84446	0.00012082	0.00138551
AT4G18430	17.5435	2.51379	0.653921	3.84419	0.000120953	0.00138632
AT1G18810	50.7267	-2.53618	0.659882	-3.84338	0.000121351	0.00139015
AT5G38300	23.7629	-2.93765	0.764422	-3.84297	0.000121556	0.00139177
AT3G11340	46.6791	1.80026	0.468503	3.84258	0.000121747	0.00139322
AT4G04293.1	29.9761	-1.855	0.482884	-3.8415	0.000122285	0.00139865
AT5G57780	52.2334	-3.34441	0.870727	-3.84094	0.000122566	0.00140113
AT1G22330	126.145	-1.33546	0.347728	-3.84054	0.000122763	0.00140265
AT2G35970	12.1065	3.18907	0.830467	3.84009	0.000122991	0.0014038
AT4G14960	7501.91	-0.951486	0.247774	-3.84014	0.000122963	0.0014038
AT3G21330	7.57431	-3.96886	1.0337	-3.83948	0.000123295	0.00140654
AT2G23270	22.105	4.00634	1.04452	3.83557	0.000125271	0.00142759
AT3G10360	609.985	-0.891483	0.23242	-3.83566	0.000125228	0.00142759
AT3G32980	43.6448	-2.92536	0.762974	-3.83416	0.000125995	0.00143462
AT3G60530	210.621	-2.17999	0.568576	-3.83411	0.000126018	0.00143462
AT3G08010	850.903	-1.00556	0.262307	-3.83352	0.000126325	0.00143678
AT5G04620	133.617	-1.41962	0.370321	-3.83349	0.000126339	0.00143678
AT2G33855	454.386	-1.24225	0.324102	-3.83291	0.000126635	0.0014394
AT5G47190	3033.4	-1.00985	0.263482	-3.83273	0.000126729	0.00143972
AT3G59210	493.381	0.658302	0.171801	3.83178	0.000127222	0.00144457
AT5G65360	822.269	-2.33785	0.610232	-3.83109	0.000127579	0.00144788
AT1G50732	280.661	-0.854969	0.223182	-3.83081	0.000127723	0.00144876
AT3G04910	3207.2	-0.832919	0.217462	-3.83019	0.000128047	0.00145168
AT1G55560	12.5926	5.23349	1.36652	3.82978	0.000128256	0.0014533
AT3G25882	687.408	2.07235	0.541274	3.82866	0.000128843	0.0014592
AT1G67195	190.82	-0.788591	0.206028	-3.82758	0.000129408	0.00146409
AT5G63810	920.102	-1.97652	0.516379	-3.82766	0.00012937	0.00146409
AT4G18240	3508.79	-0.589001	0.153897	-3.82723	0.000129594	0.00146543
AT1G15410	177.076	-0.878035	0.229468	-3.8264	0.00013003	0.0014696
AT5G38830	1231.54	0.634811	0.165913	3.82617	0.000130154	0.00147025
AT1G26970	8.38869	3.55011	0.927981	3.82563	0.000130437	0.00147269
AT2G22900	249.347	-1.01007	0.264158	-3.82374	0.00013144	0.00148173
AT2G30860	19268.5	0.528387	0.138181	3.82387	0.000131373	0.00148173
AT5G05510	27.5779	-3.7651	0.984624	-3.8239	0.000131359	0.00148173
AT5G20400	198.452	1.79679	0.469939	3.82346	0.000131591	0.00148266
AT2G34920	70.7814	-1.18413	0.309716	-3.82327	0.000131691	0.00148303
AT1G26600	11.0429	-2.46753	0.645501	-3.82266	0.000132022	0.00148599
AT5G05580	908.887	-1.94145	0.508193	-3.8203	0.000133292	0.00149952
AT5G55460	227.71	1.91687	0.501831	3.81976	0.000133583	0.00150202
AT5G42070	320.573	-1.30166	0.340842	-3.81896	0.000134013	0.00150609
AT5G03130	13.7051	-5.43041	1.42264	-3.81715	0.000135003	0.00151643
AT1G58410	63.2696	1.40813	0.368969	3.81639	0.000135419	0.00152033
AT4G33420	176.339	1.84725	0.484108	3.81577	0.000135758	0.00152263
AT5G35170	4260.06	-0.68274	0.178926	-3.81576	0.000135763	0.00152263
AT3G50700	326.23	-1.88864	0.49509	-3.81474	0.000136327	0.00152817
AT3G62110	663.628	-1.73455	0.454791	-3.81395	0.000136764	0.00152994
AT4G14440	288.322	-1.24295	0.32589	-3.81402	0.000136725	0.00152994
AT5G22430	60.3305	-4.60671	1.20774	-3.81433	0.000136555	0.00152994
AT5G52100	507.775	-1.2301	0.322518	-3.81404	0.000136711	0.00152994
AT2G05990	1449.02	-1.7851	0.468061	-3.81382	0.000136836	0.00152997
AT5G09590	2916.87	0.567033	0.148684	3.81368	0.000136914	0.00153006
AT4G37530	445.26	2.46234	0.645702	3.81342	0.000137055	0.00153086
AT5G06510	80.2616	2.37152	0.621935	3.81313	0.00013722	0.00153191
AT5G19060	32.3279	-2.30462	0.604595	-3.81183	0.000137939	0.00153916
AT2G35950	20.1313	1.97285	0.517577	3.8117	0.000138015	0.00153923
AT1G06050	177.225	0.827397	0.217113	3.81091	0.000138458	0.00154181
AT3G23880	78.7207	-1.66336	0.436467	-3.81097	0.000138424	0.00154181
AT5G19780	3625.65	-0.710279	0.186371	-3.8111	0.000138347	0.00154181
AT2G15090	1520.35	-2.08735	0.547817	-3.8103	0.000138798	0.00154481
AT2G35650	376.116	-0.942928	0.247504	-3.80976	0.000139105	0.00154666
AT3G27860	51.0636	-1.47631	0.3875	-3.80982	0.000139065	0.00154666
AT1G31010	193.964	0.83117	0.218196	3.80929	0.000139367	0.00154879
AT1G54020	74.1373	3.20476	0.841466	3.80855	0.000139784	0.00155192
AT5G14920	204.955	-1.99984	0.525095	-3.80854	0.000139791	0.00155192
AT2G36540	29.688	2.72603	0.715794	3.8084	0.000139871	0.00155203
AT4G10630	13.6062	-4.09705	1.07612	-3.80725	0.000140523	0.00155769
AT5G62070	761.86	-1.38247	0.36311	-3.8073	0.000140494	0.00155769
AT4G01460	120.513	-2.88969	0.759305	-3.8057	0.000141404	0.00156608
AT5G03545	96.2007	2.44024	0.641223	3.80561	0.000141458	0.00156608
AT5G24420	224.405	-1.60942	0.422916	-3.80554	0.000141494	0.00156608
AT5G19170	15.1067	-4.52629	1.18946	-3.80535	0.000141605	0.00156652
AT1G69830	6644.91	-0.686389	0.180388	-3.80507	0.000141762	0.00156746
AT3G02020	2330.66	0.709405	0.186473	3.80432	0.000142192	0.00157133
AT4G19970	74.3319	2.99005	0.785984	3.80421	0.000142255	0.00157133
AT2G35130	433.74	-0.859931	0.22607	-3.80383	0.000142475	0.00157297
AT1G05470	165.862	-2.037	0.535551	-3.80356	0.000142633	0.00157312
AT3G43960	51.9539	-2.43169	0.639303	-3.80366	0.000142574	0.00157312
AT3G54340	13.4603	-6.32383	1.66268	-3.80339	0.000142727	0.00157316
AT5G40170	1132.73	0.531605	0.139774	3.8033	0.00014278	0.00157316
AT5G11910	522.97	0.9739	0.256126	3.80243	0.000143286	0.00157794
AT4G23860	489.405	-0.535	0.140706	-3.80225	0.000143389	0.00157828
AT1G70830	1760.5	-1.41867	0.37335	-3.79984	0.000144787	0.00159287
AT1G21810	35.9574	-2.85658	0.751825	-3.79953	0.000144972	0.00159411
AT4G13410	126.347	-2.03619	0.535937	-3.7993	0.000145104	0.00159476
AT3G45190	1817.46	0.536028	0.141103	3.79885	0.000145368	0.00159526
AT4G33260	70.1554	-3.23998	0.852864	-3.79895	0.000145313	0.00159526
AT5G48490	148.955	-8.97318	2.36196	-3.79904	0.000145256	0.00159526
AT1G09390	185.732	-1.03129	0.271562	-3.79763	0.000146085	0.00160233
[truncated: 24,562 more rows]

## Sheet: log2 (>2)
Supplementary Table S2. Differentially expressed genes identified by RNA-seq analysis of wild type and trm5-1.
Accession	Description	log2FoldChange	pvalue	padj	Type
AT3G26210	putative cytochrome P450 The mRNA is cell-to-cell mobile.	2.19333	1.76728e-55	1.93747e-51	UP
AT3G13080	encodes an ATP-dependent MRP-like ABC transporter able to transport glutathione-conjugates as well as chlorophyll catabolites. The expression of this gene is upregulated by herbicide safeners such as benoxacor and fenclorim.	3.11879	7.52117e-45	5.49697e-41	UP
AT5G65080	Is upregulated during vernalization and regulates flowering time. Encodes MADS-domain protein. Two variants encoding proteins of 198 and 184 amino acids have been reported.	3.38554	1.07177e-37	5.87488e-34	UP
AT5G38900	Thioredoxin superfamily protein;(source:Araport11)	4.7137	1.23564e-36	5.41853e-33	UP
AT1G51890	Leucine-rich repeat protein kinase family protein;(source:Araport11)	4.38443	2.23761e-32	6.13272e-29	UP
AT3G25010	receptor like protein 41;(source:Araport11)	3.86848	2.32147e-31	5.65562e-28	UP
AT2G37130	Peroxidase superfamily protein;(source:Araport11)	2.63754	2.90544e-31	6.37046e-28	UP
AT5G38250	Protein kinase family protein;(source:Araport11)	3.5058	2.27529e-30	4.53528e-27	UP
AT5G13080	WRKY75 is one of several transcription factors induced during Pi deprivation. It is nuclear localized and regulated differentially during Pi starvation. RNAi mediated suppression of WRKY75 made the plants more susceptible to Pi stress as indicated by the higher accumulation of anthocyanin during Pi starvation.	6.52112	1.26995e-27	1.98892e-24	UP
AT2G14610	PR1 gene expression is induced in response to a variety of pathogens. It is a useful molecular marker for the SAR response. Though the Genbank record for the cDNA associated to this gene is called 'PR-1-like', the sequence actually corresponds to PR1. Expression of this gene is salicylic-acid responsive.	5.82836	1.40683e-27	2.0564e-24	UP
AT1G26420	FAD-binding Berberine family protein;(source:Araport11)	3.62431	2.40425e-27	3.10091e-24	UP
AT1G26380	Functions in the biosynthesis of 4-hydroxy indole-3-carbonyl nitrile (4-OH-ICN), a cyanogenic phytoalexin in Arabidopsis. FOX1 acts as a dehydrogenase on indole cyanohydrin to form indole carbonyl nitrile.	3.69661	6.21759e-27	7.57372e-24	UP
AT4G28390	Encodes a mitochondrial ADP/ATP carrier protein. Shown in heterologous systems to be located in the plasma membrane. Has comparable affinity for ADP and ATP (in E.coli).	2.27984	3.10108e-25	3.39971e-22	UP
AT5G42830	HXXXD-type acyl-transferase family protein;(source:Araport11)	3.781	3.43275e-24	3.4212e-21	UP
AT3G01345	Expressed protein;(source:Araport11)	12.2527	3.92754e-24	3.74414e-21	UP
AT1G33030	O-methyltransferase family protein;(source:Araport11)	4.08004	3.87867e-23	2.83479e-20	UP
AT3G22600	Bifunctional inhibitor/lipid-transfer protein/seed storage 2S albumin superfamily protein;(source:Araport11)	4.7249	2.40911e-21	1.50921e-18	UP
AT3G15536	Unknown gene The mRNA is cell-to-cell mobile.	5.48951	2.99232e-21	1.82249e-18	UP
AT5G52740	Copper transport protein family;(source:Araport11)	4.36038	4.14949e-21	2.39426e-18	UP
AT5G35935	transposable_element_gene;(source:Araport11);copia-like retrotransposon family, has a 2.0e-232 P-value blast match to GB:CAA72989 open reading frame 1 (Ty1_Copia-element) (Brassica oleracea);(source:TAIR10)	5.177	3.93048e-20	2.0519e-17	UP
AT1G67520	lectin protein kinase family protein;(source:Araport11)	3.15237	5.81963e-20	2.90003e-17	UP
AT5G44990	Glutathione S-transferase family protein;(source:Araport11)	4.20418	6.22102e-20	3.03116e-17	UP
AT5G46295	transmembrane protein;(source:Araport11)	6.67966	6.58205e-20	3.13735e-17	UP
AT2G43570	chitinase;(source:Araport11)	5.99932	7.03088e-20	3.27998e-17	UP
AT1G72240	hypothetical protein;(source:Araport11)	2.15226	1.183e-19	5.40383e-17	UP
AT4G13890	Pyridoxal phosphate (PLP)-dependent transferases superfamily protein;(source:Araport11)	5.30323	2.12471e-18	8.78989e-16	UP
AT1G47890	receptor like protein 7;(source:Araport11)	3.23192	2.47849e-18	1.00636e-15	UP
AT3G28510	P-loop containing nucleoside triphosphate hydrolases superfamily protein;(source:Araport11)	5.44657	3.99157e-18	1.59126e-15	UP
AT1G33960	Identified as a gene that is induced by avirulence gene avrRpt2 and RPS2 after infection with Pseudomonas syringae pv maculicola strain ES4326 carrying avrRpt2	3.43421	4.33106e-18	1.69576e-15	UP
AT2G04050	MATE efflux family protein;(source:Araport11)	5.21113	4.57177e-18	1.75861e-15	UP
AT5G09290	Inositol monophosphatase family protein;(source:Araport11)	4.04098	8.05861e-18	3.04643e-15	UP
AT5G22570	member of WRKY Transcription Factor; Group III	4.68113	1.19275e-17	4.28724e-15	UP
AT2G36780	UDP-Glycosyltransferase superfamily protein;(source:Araport11)	2.62411	1.27737e-17	4.51736e-15	UP
AT2G30750	putative cytochrome P450	3.51657	1.4636e-17	5.09379e-15	UP
AT1G23840	transmembrane protein;(source:Araport11)	2.29273	1.86083e-17	6.18189e-15	UP
AT4G12490	Encodes a member of the AZI family of lipid transfer proteins. Contains a PRR domain that appears to be required for localization to the chloroplast.	2.9852	2.38523e-17	7.69097e-15	UP
AT2G40740	member of WRKY Transcription Factor; Group III	5.33564	2.85277e-17	8.93569e-15	UP
AT4G21850	methionine sulfoxide reductase B9;(source:Araport11)	3.2038	2.99719e-17	9.25582e-15	UP
AT1G19250	FMO1 is required for full expression of TIR-NB-LRR-conditioned resistance to avirulent pathogens and for basal resistance to invasive virulent pathogens. Functions in an EDS1-regulated but SA-independent mechanism that promotes resistance and cell death at pathogen infection sites.	7.13729	3.85935e-17	1.14352e-14	UP
AT2G25440	receptor like protein 20;(source:Araport11)	4.66062	5.85978e-17	1.66859e-14	UP
AT5G53110	RING/U-box superfamily protein;(source:Araport11)	2.93978	1.1203e-16	3.10932e-14	UP
AT5G46050	Encodes a di- and tri-peptide transporter involved in responses to wounding, virulent bacterial pathogens, and high NaCl concentrations. The protein is predicted to have 12 transmembrane helicies.	3.34939	1.25907e-16	3.4508e-14	UP
AT5G24200	alpha/beta-Hydrolases superfamily protein;(source:Araport11)	4.35215	2.37837e-16	6.13507e-14	UP
AT1G52040	Encodes myrosinase-binding protein expressed in flowers.	3.13779	2.6864e-16	6.84906e-14	UP
AT3G53210	nodulin MtN21-like transporter family protein	2.171	3.48196e-16	8.77535e-14	UP
AT2G18660	Encodes PNP-A (Plant Natriuretic Peptide A). PNPs are a class of systemically mobile molecules distantly related to expansins; their biological role has remained elusive. PNP-A contains a signal peptide domain and is secreted into the extracellular space. Co-expression analyses using microarray data suggest that PNP-A may function as a component of plant defence response and SAR in particular, an…	4.02949	5.23998e-16	1.30559e-13	UP
AT3G26440	transmembrane protein, putative (DUF707);(source:Araport11)	3.38489	5.36375e-16	1.32141e-13	UP
AT1G51860	Leucine-rich repeat protein kinase family protein;(source:Araport11)	4.63459	1.37486e-15	3.27666e-13	UP
AT3G07520	member of Putative ligand-gated ion channel subunit family. Contains a functional cation - permeable pore domain. Involved in cellular cation homeostasis.	2.70408	2.7817e-15	6.28779e-13	UP
AT1G66960	Terpenoid cyclases family protein;(source:Araport11)	4.78938	3.02174e-15	6.76068e-13	UP
AT1G67980	Encodes S-adenosyl-L-methionine: transcaffeoyl Coenzyme A 3-O-methyltransferase.	4.55211	4.85397e-15	1.07503e-12	UP
AT3G13950	ankyrin;(source:Araport11)	3.96847	5.82409e-15	1.27699e-12	UP
AT3G23120	receptor like protein 38;(source:Araport11)	2.01589	8.46715e-15	1.76869e-12	UP
AT1G30220	Inositol transporter presenting conserved extracellular loop domains homologs of plexins/semaphorin/integrin (PSI) domains from animal type I receptors.	4.57684	8.93877e-15	1.84898e-12	UP
AT1G65690	Encodes NHL6 (NDR1/HIN1-like 6). Plays an important role in the abiotic stresses-induced ABA signaling and biosynthesis, particularly during seed germination and early seedling development.	3.07085	1.04838e-14	2.1284e-12	UP
AT4G10500	2-oxoglutarate (2OG) and Fe(II)-dependent oxygenase superfamily protein;(source:Araport11)	6.14821	1.1752e-14	2.36398e-12	UP
AT3G13610	Encodes a Fe(II)- and 2-oxoglutarate-dependent dioxygenase family gene F6'H1. Mutations in this gene compromise iron uptake and the production of fluorescent phenolics involved in Fe uptake. The mRNA is cell-to-cell mobile.	3.90422	1.36311e-14	2.69258e-12	UP
AT4G03320	Encodes a component of the TIC (translocon at the inner envelope membrane of chloroplasts) protein translocation machinery mediating the protein translocation across the inner envelope of plastids. The Arabidopsis genome encodes four Tic20 homologous proteins, AT1G04940(Tic20-I), AT2G47840(Tic20-II), AT4G03320(Tic20-IV) and AT5G55710(Tic20-V).	2.86834	3.09175e-14	5.9991e-12	UP
AT1G72960	Root hair defective 3 GTP-binding protein (RHD3);(source:Araport11)	2.40704	3.81926e-14	7.34571e-12	UP
AT1G13520	hypothetical protein (DUF1262);(source:Araport11)	7.65623	7.25249e-14	1.33629e-11	UP
AT4G08093	pseudogene of dihydroorotate dehydrogenase;(source:Araport11)	7.68072	9.24836e-14	1.66213e-11	UP
AT1G68765	Encodes a small protein of 77 amino acids. Loss of function mutations are defective in the process of ethylene independent floral organ abscission. Although the mutants have a normal appearing abscission zone, the floral organs do not abscisce. The peptide appears to be secreted and may function as a ligand. Arabidopsis 35S:IDA lines constitutively overexpressing IDA exhibit earlier abscission of…	4.00336	1.02728e-13	1.81646e-11	UP
AT1G15520	ABC transporter family involved in ABA transport and resistance to lead. Localizes to plasma membrane. Upregulated by lead. Expressed in leaves, flowers, stomata and roots.	3.52026	1.4761e-13	2.50892e-11	UP
AT3G25510	disease resistance protein (TIR-NBS-LRR class) family protein;(source:Araport11)	2.00382	1.80889e-13	2.98208e-11	UP
AT3G24900	receptor like protein 39;(source:Araport11)	3.26864	1.83963e-13	3.01013e-11	UP
AT1G26390	FAD-binding Berberine family protein;(source:Araport11)	6.1286	4.0817e-13	6.33067e-11	UP
AT1G30900	VACUOLAR SORTING RECEPTOR 6;(source:Araport11)	3.07513	4.09995e-13	6.33067e-11	UP
AT2G30770	putative cytochrome P450	3.16402	4.13806e-13	6.34483e-11	UP
AT4G11070	member of WRKY Transcription Factor; Group III	4.38455	6.97817e-13	1.04797e-10	UP
AT4G17660	Protein kinase superfamily protein;(source:Araport11)	3.89749	7.84367e-13	1.16203e-10	UP
AT3G53150	UDP-glucosyl transferase 73D1;(source:Araport11)	4.23849	8.01713e-13	1.17976e-10	UP
AT4G15417	RNAse II-like 1;(source:Araport11)	3.47826	8.34628e-13	1.22e-10	UP
AT1G02790	encodes a exopolygalacturonase.	4.86389	8.76541e-13	1.27278e-10	UP
AT1G75040	Thaumatin-like protein involved in response to pathogens. mRNA level of the PR-5 gene (At1g75040)is significantly changed after cutting the inflorescence stem indicating the existence of a network of signal transducing pathways as other stress-regulated genes (At5g01410, At3g17800, At1g29930)do not response to the treatment. The mRNA is cell-to-cell mobile.	3.94383	1.08526e-12	1.55525e-10	UP
AT1G52000	Mannose-binding lectin superfamily protein;(source:Araport11)	3.32574	1.35717e-12	1.89537e-10	UP
AT1G04600	member of Myosin-like proteins	2.97716	1.50321e-12	2.07291e-10	UP
AT2G29350	senescence-associated gene SAG13 encoding a short-chain alcohol dehydrogenase	5.19713	1.5642e-12	2.14355e-10	UP
AT2G45220	Plant invertase/pectin methylesterase inhibitor superfamily;(source:Araport11)	6.38383	1.69844e-12	2.31304e-10	UP
AT1G09080	Heat shock protein 70 (Hsp 70) family protein;(source:Araport11)	2.78376	2.12444e-12	2.85769e-10	UP
AT5G24540	beta glucosidase 31;(source:Araport11)	5.23869	2.43108e-12	3.21108e-10	UP
AT4G18360	Encodes a glycolate oxidase that modulates reactive oxygen species-mediated signal transduction during nonhost resistance.	3.93728	2.58464e-12	3.37326e-10	UP
AT3G60170	transposable_element_gene;(source:Araport11);copia-like retrotransposon family, has a 7.6e-229 P-value blast match to gb|AAO73527.1| gag-pol polyprotein (Glycine max) (SIRE1) (Ty1_Copia-family);(source:TAIR10)	8.45739	3.66324e-12	4.69709e-10	UP
AT3G47480	Calcium-binding EF-hand family protein;(source:Araport11)	2.11405	4.56729e-12	5.75531e-10	UP
AT4G04500	Encodes a cysteine-rich receptor-like protein kinase.	5.12767	4.75813e-12	5.96153e-10	UP
AT5G18350	Disease resistance protein (TIR-NBS-LRR class) family;(source:Araport11)	8.68417	5.40357e-12	6.69371e-10	UP
AT5G64000	3'(2'),5'-bisphosphate nucleotidase	3.67233	5.47907e-12	6.74911e-10	UP
AT1G74710	Encodes a protein with isochorismate synthase activity. Mutants fail to accumulate salicylic acid. Its function may be redundant with that of ICS2 (AT1G18870).	2.99479	7.47798e-12	9.05868e-10	UP
AT2G33080	receptor like protein 28;(source:Araport11)	5.00257	7.47676e-12	9.05868e-10	UP
AT4G25110	Encodes a type I metacaspase. Two Arabidopsis metacaspases, AT1G02170 (MC1) and AT4G25110 (MC2) antagonistically control programmed cell death in Arabidopsis. MC1 is a positive regulator of cell death and requires conserved caspase-like putative catalytic residues for its function. MC2 negatively regulates cell death. This function is independent of the putative catalytic residues. A third type I…	2.02727	8.0748e-12	9.67476e-10	UP
AT4G15610	Uncharacterized protein family (UPF0497);(source:Araport11)	3.42036	8.79318e-12	1.04782e-09	UP
AT3G28580	P-loop containing nucleoside triphosphate hydrolases superfamily protein;(source:Araport11)	4.05785	1.00232e-11	1.18155e-09	UP
AT3G26470	Powdery mildew resistance protein, RPW8 domain-containing protein;(source:Araport11)	2.88661	1.10095e-11	1.27722e-09	UP
AT4G23280	Encodes a cysteine-rich receptor-like protein kinase.	2.75769	1.11942e-11	1.29181e-09	UP
AT1G32960	Subtilase family protein;(source:Araport11)	3.57741	1.31137e-11	1.50539e-09	UP
AT5G66890	Leucine-rich repeat (LRR) family protein;(source:Araport11)	3.80251	1.71512e-11	1.90892e-09	UP
AT1G52400	encodes a member of glycosyl hydrolase family 1, located in inducible ER bodies which were formed after wounding, required in inducible ER body formation The mRNA is cell-to-cell mobile.	3.21843	1.82045e-11	2.01592e-09	UP
AT2G45510	member of CYP704A	2.08415	1.84006e-11	2.02739e-09	UP
AT3G48020	hypothetical protein;(source:Araport11)	2.4744	2.15009e-11	2.34541e-09	UP
AT4G21840	methionine sulfoxide reductase B8;(source:Araport11)	5.33293	2.92005e-11	3.0634e-09	UP
AT5G02780	Encodes a member of the lambda family of glutathione transferases. It has thiol transferase activity and self S-glutathionylation activity in vitro.	6.20442	3.5138e-11	3.58342e-09	UP
AT4G00700	C2 calcium/lipid-binding plant phosphoribosyltransferase family protein;(source:Araport11)	4.29879	3.53667e-11	3.58699e-09	UP
AT5G11210	member of Putative ligand-gated ion channel subunit family	3.91294	3.55002e-11	3.58699e-09	UP
AT4G22960	FAM63A-like protein (DUF544);(source:Araport11)	2.78643	4.96709e-11	4.84264e-09	UP
AT2G43000	Encodes a NAC transcription factor induced by hydrogen peroxide (H2O2. Involved in senescence. Over expression of the gene strongly delays senescence and enhances tolerance to various abiotic stresses.	3.59669	5.70407e-11	5.50958e-09	UP
AT1G67650	SRP72 RNA-binding domain-containing protein;(source:Araport11)	2.41948	7.44614e-11	7.09844e-09	UP
AT3G28540	P-loop containing nucleoside triphosphate hydrolases superfamily protein;(source:Araport11)	2.15161	1.14115e-10	1.04254e-08	UP
AT2G29120	member of Putative ligand-gated ion channel subunit family	2.45218	1.24242e-10	1.11645e-08	UP
AT2G25000	Pathogen-induced transcription factor. Forms protein complexes with itself and with WRKY40. Coexpression with WRKY18 or WRKY40 made plants more susceptible to both P. syringae and B. cinerea. WRKY18, WRKY40, and WRKY60 have partially redundant roles in response to the hemibiotrophic bacterial pathogen Pseudomonas syringae and the necrotrophic fungal pathogen Botrytis cinerea, with WRKY18 playing …	2.64525	1.2873e-10	1.14737e-08	UP
AT1G71390	receptor like protein 11;(source:Araport11)	6.11073	1.80466e-10	1.55172e-08	UP
AT1G37150	Although HCS2 is predicted to encode a biotin protein ligase / holocarboxylase synthetase (HCS), hcs2 mutants do not show a decrease in HCS activity. A dual-targeted HCS1 (At2g25710) might account for the HCS activity observed in multiple subcellular compartments in Arabidopsis.	3.38713	2.31103e-10	1.94144e-08	UP
AT5G23160	transmembrane protein;(source:Araport11)	3.81159	2.58598e-10	2.13963e-08	UP
AT3G51860	cation exchanger 3;(source:Araport11)	3.28337	3.09812e-10	2.53468e-08	UP
AT4G23150	Encodes a cysteine-rich receptor-like protein kinase.	4.26831	3.78674e-10	3.06376e-08	UP
AT4G22950	MADS-box protein AGL19	3.01956	3.98164e-10	3.19786e-08	UP
AT3G45330	Concanavalin A-like lectin protein kinase family protein;(source:Araport11)	6.85927	4.05691e-10	3.24641e-08	UP
AT5G45090	phloem protein 2-A7;(source:Araport11)	6.74828	4.53102e-10	3.58654e-08	UP
AT4G14630	germin-like protein with N-terminal signal sequence that may target it to the vacuole, plasma membrane and/or outside the cell. The mRNA is cell-to-cell mobile.	5.76054	6.3685e-10	4.96925e-08	UP
AT1G21310	Encodes extensin 3.	3.31145	6.46706e-10	5.02826e-08	UP
AT5G60280	Plasma membrane localized receptor kinase. Binds NAD+ and induces expression of disease resistance genes.	2.33372	6.80157e-10	5.23267e-08	UP
AT5G24530	Encodes a putative 2OG-Fe(II) oxygenase that is defense-associated but required for susceptibility to downy mildew. The mRNA is cell-to-cell mobile.	2.64246	7.0471e-10	5.40261e-08	UP
AT5G44430	Predicted to encode a PR (pathogenesis-related) protein. Belongs to the plant defensin (PDF) family with the following members: At1g75830/PDF1.1, At5g44420/PDF1.2a, At2g26020/PDF1.2b, At5g44430/PDF1.2c, At2g26010/PDF1.3, At1g19610/PDF1.4, At1g55010/PDF1.5, At2g02120/PDF2.1, At2g02100/PDF2.2, At2g02130/PDF2.3, At1g61070/PDF2.4, At5g63660/PDF2.5, At2g02140/PDF2.6, At5g38330/PDF3.1 and At4g30070/PDF…	4.1377	7.08753e-10	5.41467e-08	UP
AT4G04510	Encodes a cysteine-rich receptor-like protein kinase.	3.58378	8.38322e-10	6.31651e-08	UP
AT5G65980	Auxin efflux carrier family protein;(source:Araport11)	4.21151	8.72952e-10	6.54601e-08	UP
AT4G21903	MATE efflux family protein;(source:Araport11)	3.15331	9.03731e-10	6.67179e-08	UP
AT1G56600	GolS2 is a galactinol synthase that catalyzes the formation of galactinol from UDP-galactose and myo-inositol. GolS2 transcript levels rise in response to methyl viologen, an oxidative damage-inducing agent. Plants over-expressing GolS2 have increased tolerance to salt, chilling, and high-light stress.	3.08694	9.82408e-10	7.2041e-08	UP
AT2G26400	Encodes a protein predicted to belong to the acireductone dioxygenase (ARD/ARD?)family.	4.08695	1.08062e-09	7.89792e-08	UP
AT5G19880	Peroxidase superfamily protein;(source:Araport11)	6.91031	1.27213e-09	9.00343e-08	UP
AT1G55790	ferredoxin-fold anticodon-binding domain protein;(source:Araport11)	7.3747	1.34569e-09	9.42674e-08	UP
AT5G01900	member of WRKY Transcription Factor; Group III	4.29416	1.64766e-09	1.12895e-07	UP
AT1G21240	encodes a wall-associated kinase The mRNA is cell-to-cell mobile.	4.07735	2.23136e-09	1.46044e-07	UP
AT1G32350	alternative oxidase 1D;(source:Araport11)	5.00353	2.61498e-09	1.69133e-07	UP
AT4G21120	Encodes a member of the cationic amino acid transporter (CAT) subfamily of amino acid polyamine choline transporters. Mediates efficient uptake of Lys, Arg and Glu in a yeast system. The mRNA is cell-to-cell mobile.	2.74788	2.8845e-09	1.83853e-07	UP
AT5G10760	Eukaryotic aspartyl protease family protein;(source:Araport11)	2.7107	3.01118e-09	1.90818e-07	UP
AT5G25260	SPFH/Band 7/PHB domain-containing membrane-associated protein family;(source:Araport11)	3.03169	3.34985e-09	2.08662e-07	UP
AT1G09935	Phosphoglycerate mutase family protein;(source:Araport11)	6.49442	3.52548e-09	2.18361e-07	UP
AT1G44130	Eukaryotic aspartyl protease family protein;(source:Araport11)	5.53794	4.26053e-09	2.581e-07	UP
AT2G30140	Encodes a putative glycosyltransferase. Regulates flowering time via FLOWERING LOCUS C.	2.00486	4.49112e-09	2.69787e-07	UP
AT1G17615	TN2 is an atypical TIR-NBS protein that lacks the LRR domain common in typical NLR receptors. It interacts with EXO70B1, a subunit of the exocyst complex. Loss of function mutants in TN2 can suppress EXO70B1 mutants suggesting that EXO70B1 acts through TN2.	4.14109	4.55645e-09	2.72964e-07	UP
AT4G18250	receptor Serine/Threonine kinase-like protein;(source:Araport11)	2.6368	4.57349e-09	2.73238e-07	UP
AT5G58940	Arabidopsis thaliana calmodulin-binding receptor-like kinase mRNA The mRNA is cell-to-cell mobile.	2.47106	5.54313e-09	3.24103e-07	UP
AT3G18610	Encodes ATNUC-L2 (NUCLEOLIN LIKE 2).	2.23492	6.19657e-09	3.56604e-07	UP
AT1G68740	Encodes PHO1;H1, a member of the PHO1 family. Involved in inorganic phosphate (Pi) transport and homeostasis. Complements pho1 mutation. Its expression is responsive to both phosphate (Pi) and phosphite (Phi) in shoots.	2.22832	7.52766e-09	4.22127e-07	UP
AT3G50770	calmodulin-like 41;(source:Araport11)	2.60756	1.16668e-08	6.17891e-07	UP
AT3G47090	Leucine-rich repeat protein kinase family protein;(source:Araport11)	2.41702	1.18726e-08	6.27275e-07	UP
AT5G40990	Component of plant resistance. Contains lipase signature motif and GDSL domain. Directly interferes with the fungal infection process by acting on fungal cell walls through its action as a antimicrobial compound. Critical component for both local and systemic resistance responses in the incompatible interaction with Alternaria brassicicola in the ethylene-dependent pathway.	7.26935	1.32887e-08	6.95391e-07	UP
AT5G64810	member of WRKY Transcription Factor; Group II-c. Involved in jasmonic acid inducible defense responses.	3.90131	1.58023e-08	8.0019e-07	UP
AT5G65600	Concanavalin A-like lectin protein kinase family protein;(source:Araport11)	2.10525	1.58919e-08	8.02869e-07	UP
AT3G26220	cytochrome P450 monooxygenase	2.13048	1.59457e-08	8.03737e-07	UP
AT5G52390	PAR1 protein;(source:Araport11)	3.80665	1.69133e-08	8.33559e-07	UP
AT4G16260	Encodes a putative beta-1,3-endoglucanase that interacts with the 30C02 cyst nematode effector. May play a role in host defense.	3.86153	1.71954e-08	8.4346e-07	UP
AT1G09480	similar to Eucalyptus gunnii alcohol dehydrogenase of unknown physiological function (GI:1143445), Vigna unguiculata (gi:1854445), NOT a cinnamyl-alcohol dehydrogenase The mRNA is cell-to-cell mobile.	2.88947	1.75706e-08	8.5994e-07	UP
AT1G61550	S-locus lectin protein kinase family protein;(source:Araport11)	2.11302	1.86146e-08	8.98994e-07	UP
AT1G51920	transmembrane protein;(source:Araport11)	3.68387	2.05732e-08	9.7427e-07	UP
AT1G58225	hypothetical protein;(source:Araport11)	4.03676	2.09798e-08	9.91388e-07	UP
AT1G07900	LOB domain-containing protein 1;(source:Araport11)	3.39947	2.17167e-08	1.01962e-06	UP
AT4G23310	Encodes a cysteine-rich receptor-like protein kinase.	4.20082	2.18596e-08	1.02413e-06	UP
AT5G01550	Encodes LecRKA4.2, a member of the lectin receptor kinase subfamily A4 (LecRKA4.1 At5g01540; LecRKA4.2 At5g01550; LecRKA4.3 At5g01560). Together with other members of the subfamily, functions redundantly in the negative regulation of ABA response in seed germination.	2.74283	2.41277e-08	1.11005e-06	UP
AT4G04490	Encodes a cysteine-rich receptor-like protein kinase.	3.34272	2.58193e-08	1.17695e-06	UP
AT5G13320	Encodes an enzyme capable of conjugating amino acids to 4-substituted benzoates. 4-HBA (4-hydroxybenzoic acid) and pABA (4-aminobenzoate) may be targets of the enzyme in Arabidopsis, leading to the production of pABA-Glu, 4HBA-Glu, or other related compounds. This enzyme is involved in disease-resistance signaling. It is required for the accumulation of salicylic acid, activation of defense respo…	3.73804	2.63963e-08	1.1958e-06	UP
AT3G44300	Encodes an enzyme that catalyzes the hydrolysis of indole-3-acetonitrile (IAN) to indole-3-acetic acid (IAA) (nitrile aminohydrolase, EC 3.5.5.1) and IAN to indole-3-acetamide (IAM) at lower levels. Mutants have reduced sensitivity to IAN and are sensitive to IAA. This enzyme likely participates in other non-auxin-related metabolic pathways. The mRNA is cell-to-cell mobile.	4.18626	2.93911e-08	1.30981e-06	UP
AT1G13830	Carbohydrate-binding X8 domain superfamily protein;(source:Araport11)	3.2608	3.56768e-08	1.57712e-06	UP
AT2G44480	beta glucosidase 17;(source:Araport11)	2.46918	3.82056e-08	1.67205e-06	UP
AT4G20000	VQ motif-containing protein;(source:Araport11)	2.98962	5.21288e-08	2.23237e-06	UP
AT2G47030	Plant invertase/pectin methylesterase inhibitor superfamily;(source:Araport11)	4.50033	5.69904e-08	2.42635e-06	UP
AT1G65481	transmembrane protein;(source:Araport11)	4.02033	6.04123e-08	2.54242e-06	UP
AT3G05630	Encodes a member of the PXPH-PLD subfamily of phospholipase D proteins. Regulates vesicle trafficking. Required for auxin transport and distribution and hence auxin responses. This subfamily is novel structurally different from the majority of plant PLDs by having phox homology (PX) and pleckstrin homology (PH) domains. Involved regulating root development in response to nutrient limitation. Play…	2.82711	7.6126e-08	3.10826e-06	UP
AT4G37520	Peroxidase superfamily protein;(source:Araport11)	2.15589	8.23419e-08	3.32491e-06	UP
AT5G47960	Encodes a small molecular weight g-protein.	2.05163	8.40029e-08	3.38575e-06	UP
AT1G65500	transmembrane protein;(source:Araport11)	2.69641	8.41899e-08	3.38706e-06	UP
AT5G25820	Exostosin family protein;(source:Araport11)	2.57412	9.2683e-08	3.66156e-06	UP
AT3G57260	beta 1,3-glucanase	4.00467	9.56232e-08	3.72404e-06	UP
AT3G11640	transmembrane protein;(source:Araport11)	3.13337	9.72961e-08	3.78247e-06	UP
AT1G65510	transmembrane protein;(source:Araport11)	3.3014	1.02428e-07	3.94699e-06	UP
AT2G15490	UDP-glycosyltransferase 73B4;(source:Araport11)	3.76652	1.04311e-07	3.98455e-06	UP
AT3G54000	TIP41-like protein;(source:Araport11)	2.38196	1.25334e-07	4.73806e-06	UP
AT3G28830	mucin-like protein, putative (DUF1216);(source:Araport11)	4.25131	1.27303e-07	4.79596e-06	UP
AT3G49340	Cysteine proteinases superfamily protein;(source:Araport11)	3.88784	1.28117e-07	4.81836e-06	UP
AT1G73010	Encodes PPsPase1, a pyrophosphate-specific phosphatase catalyzing the specific cleavage of pyrophosphate (Km 38.8 uM) with an alkaline catalytic pH optimum. Expression is upregulated in the shoot of cax1/cax3 mutant.	2.77977	1.29104e-07	4.84714e-06	UP
AT2G47040	Share high homologies with a group of pectin methylesterases (PME), pollen specific, and is required for enhancing the growth of pollen tube in style and transmitting tract tissues.	4.04048	1.36538e-07	5.06831e-06	UP
AT3G13433	transmembrane protein;(source:Araport11)	4.72836	1.44962e-07	5.32606e-06	UP
AT4G23160	Encodes a cysteine-rich receptor-like protein kinase.	2.76932	1.45935e-07	5.35078e-06	UP
AT3G09270	Encodes glutathione transferase belonging to the tau class of GSTs. Naming convention according to Wagner et al. (2002).	2.69808	1.53511e-07	5.57265e-06	UP
AT1G68320	putative transcription factor: R2R3-MYB transcription family. Involved in regulation of phosphate starvation responses and gibberellic acid biosynthesis.	7.47297	1.54071e-07	5.58374e-06	UP
AT5G64790	O-Glycosyl hydrolases family 17 protein;(source:Araport11)	5.49498	1.80964e-07	6.38939e-06	UP
AT4G11480	Encodes a cysteine-rich receptor-like protein kinase.	5.01114	1.82045e-07	6.41724e-06	UP
AT5G37490	ARM repeat superfamily protein;(source:Araport11)	2.81623	1.88881e-07	6.57366e-06	UP
AT4G05590	Encodes NRGA1, a putative mitochondrial pyruvate carrier that mediates ABA regulation of guard cell ion channels and drought stress responses.	2.34983	1.94566e-07	6.7608e-06	UP
AT5G40000	P-loop containing nucleoside triphosphate hydrolases superfamily protein;(source:Araport11)	4.53559	1.97644e-07	6.85685e-06	UP
AT1G10550	Encodes a membrane-localized protein that is predicted to function during cell wall modification.Overexpression of XTH33 results in abnormal cell morphology. It's expression is under epigenetic control by ATX1.	3.67695	2.31068e-07	7.85489e-06	UP
AT2G29110	member of Putative ligand-gated ion channel subunit family	3.86865	2.55042e-07	8.55052e-06	UP
AT5G38240	Protein kinase family protein;(source:Araport11)	2.02269	2.57864e-07	8.60567e-06	UP
AT1G66880	Protein kinase superfamily protein;(source:Araport11)	2.07528	2.71969e-07	8.99425e-06	UP
AT1G13480	hypothetical protein (DUF1262);(source:Araport11)	6.9672	2.78406e-07	9.19326e-06	UP
AT4G14640	encodes a divergent member of calmodulin, which is an EF-hand family of Ca2+-binding proteins. This gene is expressed in leaves, flowers and siliques. The gene functionally complements yeast calmodulin 1 (CAM1). Also the protein does not form formed a complex with a basic amphiphilic helical peptide in the presence of Ca2+ in vitro. Authors suggest that this gene may represent a Ca2+-binding sens…	2.54851	2.84087e-07	9.33868e-06	UP
AT5G52720	Copper transport protein family;(source:Araport11)	4.66006	2.86061e-07	9.35573e-06	UP
AT3G48630	hypothetical protein;(source:Araport11)	3.42235	2.90315e-07	9.44428e-06	UP
AT1G17745	encodes a 3-Phosphoglycerate dehydrogenase The mRNA is cell-to-cell mobile.	2.21669	3.05554e-07	9.88139e-06	UP
AT1G65484	transmembrane protein;(source:Araport11)	2.17479	3.56329e-07	1.12415e-05	UP
AT5G48410	member of Putative ligand-gated ion channel subunit family	2.96855	3.7116e-07	1.16758e-05	UP
AT5G39390	Leucine-rich repeat protein kinase family protein;(source:Araport11)	4.93588	3.9245e-07	1.22402e-05	UP
AT1G17020	Encodes a novel member of the Fe(II)/ascorbate oxidase gene family; senescence-related gene.	3.44657	4.16717e-07	1.29053e-05	UP
AT2G29100	member of Putative ligand-gated ion channel subunit family	4.32553	4.25203e-07	1.30941e-05	UP
AT1G80130	Tetratricopeptide repeat (TPR)-like superfamily protein;(source:Araport11)	3.03704	5.00281e-07	1.50262e-05	UP
AT4G11170	Encodes RMG1 (Resistance Methylated Gene 1), a NB-LRR disease resistance protein with a Toll/interleukin-1 receptor (TIR) domain at its N terminus. RMG1 is expressed at high levels in response to flg22 and in naive met1/nrpd2 relative to wild-type plants. Expression of this gene is controlled by DNA methylation in its promoter region. The RMG1 promoter region is constitutively demethylated by act…	3.9365	5.07904e-07	1.52344e-05	UP
AT4G30270	encodes a protein similar to endo xyloglucan transferase in sequence. It is also very similar to BRU1 in soybean, which is involved in brassinosteroid response.	2.24775	5.32877e-07	1.58533e-05	UP
AT1G61566	Member of a diversely expressed predicted peptide family showing sequence similarity to tobacco Rapid Alkalinization Factor (RALF), and is believed to play an essential role in the physiology of Arabidopsis. Consists of a single exon and is characterized by a conserved C-terminal motif and N-terminal signal peptide.	4.97976	5.49528e-07	1.62385e-05	UP
AT4G04540	Encodes a cysteine-rich receptor-like protein kinase.	3.62044	6.11419e-07	1.76395e-05	UP
AT1G63245	Member of a large family of putative ligands homologous to the Clavata3 gene. Consists of a single exon. Can not replace CLV3 function in vivo.	3.21525	7.02599e-07	1.97197e-05	UP
AT5G40010	Encodes a mitochondrial ATPase involved in seed and silique development.	3.77889	7.05553e-07	1.97321e-05	UP
AT5G59320	Predicted to encode a PR (pathogenesis-related) protein. Belongs to the lipid transfer protein (PR-14) family with the following members: At2g38540/LTP1, At2g38530/LTP2, At5g59320/LTP3, At5g59310/LTP4, At3g51600/LTP5, At3g08770/LTP6, At2g15050/LTP7, At2g18370/LTP8, At2g15325/LTP9, At5g01870/LTP10, At4g33355/LTP11, At3g51590/LTP12, At5g44265/LTP13, At5g62065/LTP14, At4g08530/LTP15. The mRNA is cel…	3.9931	7.11173e-07	1.98387e-05	UP
AT3G46900	encodes a member of copper transporter family and functionally complements a high affinity copper transporter mutant in yeast	2.81192	7.16545e-07	1.99631e-05	UP
AT5G47850	CRINKLY4 related 4;(source:Araport11)	3.09167	7.27913e-07	2.02284e-05	UP
AT5G44420	Encodes an ethylene- and jasmonate-responsive plant defensin. mRNA levels are not responsive to salicylic acid treatment; although jasmonate and salicylic acid can act synergistically to enhance the expression of this gene. Belongs to the plant defensin (PDF) family with the following members: At1g75830/PDF1.1, At5g44420/PDF1.2a, At2g26020/PDF1.2b, At5g44430/PDF1.2c, At2g26010/PDF1.3, At1g19610/P…	2.27784	7.31809e-07	2.0311e-05	UP
AT2G32680	receptor like protein 23;(source:Araport11)	3.49796	7.4221e-07	2.05736e-05	UP
AT1G60830	RNA-binding (RRM/RBD/RNP motifs) family protein;(source:Araport11)	6.84909	7.99701e-07	2.20557e-05	UP
AT1G06137	transmembrane protein;(source:Araport11)	5.44493	8.52495e-07	2.32775e-05	UP
AT1G34180	NAC domain containing protein 16;(source:Araport11)	2.08204	8.75396e-07	2.38434e-05	UP
AT4G19370	chitin synthase, putative (DUF1218);(source:Araport11)	2.23675	9.1859e-07	2.46798e-05	UP
AT5G11920	Encodes a protein with fructan exohydrolase (FEH) activity acting on both inulin and levan-type fructans (1- and 6-FEH). The enzyme does not have invertase activity.	4.4635	9.19613e-07	2.46798e-05	UP
AT5G64905	elicitor peptide 3 precursor;(source:Araport11)	2.9785	9.90668e-07	2.63289e-05	UP
AT5G62480	Encodes glutathione transferase belonging to the tau class of GSTs. Naming convention according to Wagner et al. (2002).	3.47592	1.04515e-06	2.75764e-05	UP
AT3G01240	splicing regulatory glutamine/lysine-rich-like protein;(source:Araport11)	4.63459	1.13909e-06	2.9522e-05	UP
AT5G10380	Encodes a RING finger domain protein with E3 ligase activity that is localized to the lipid rafts of the plasma membrane. Expression is increased in response to fungal pathogen. May be involved in regulation of programmed cell death by facilitating degredation of regulation of PDC activators. The mRNA is cell-to-cell mobile.	2.63599	1.30639e-06	3.33e-05	UP
AT5G45380	urea-proton symporter DEGRADATION OF UREA 3 (DUR3);(source:Araport11)	2.51407	1.30764e-06	3.33e-05	UP
AT2G02340	phloem protein 2-B8;(source:Araport11)	3.82248	1.36574e-06	3.46353e-05	UP
AT3G13432	transmembrane protein;(source:Araport11)	4.36827	1.37778e-06	3.48434e-05	UP
AT5G48400	member of Putative ligand-gated ion channel subunit family	3.81944	1.4425e-06	3.61879e-05	UP
AT2G37870	Bifunctional inhibitor/lipid-transfer protein/seed storage 2S albumin superfamily protein;(source:Araport11)	3.93825	1.49226e-06	3.73082e-05	UP
AT2G43580	Chitinase family protein;(source:Araport11)	5.6679	1.60582e-06	4.00105e-05	UP
AT3G01420	Encodes an alpha-dioxygenase involved in protection against oxidative stress and cell death. Induced in response to Salicylic acid and oxidative stress. Independent of NPR1 in induction by salicylic acid. The mRNA is cell-to-cell mobile.	7.39909	1.66621e-06	4.12341e-05	UP
AT3G29250	NAD(P)-binding Rossmann-fold superfamily protein;(source:Araport11)	5.11944	1.76066e-06	4.3085e-05	UP
AT3G26830	Mutations in pad3 are defective in biosynthesis of the indole derived phytoalexin camalexin. Encodes a cytochrome P450 enzyme that catalyzes the conversion of dihydrocamalexic acid to camalexin. The mRNA is cell-to-cell mobile.	3.60611	1.91697e-06	4.61885e-05	UP
AT3G60164	Pseudogene of AT3G60966; protein binding / zinc ion binding	3.69552	2.00189e-06	4.7971e-05	UP
AT1G69480	EXS (ERD1/XPR1/SYG1) family protein;(source:Araport11)	2.98918	2.0477e-06	4.88862e-05	UP
AT2G46150	Late embryogenesis abundant (LEA) hydroxyproline-rich glycoprotein family;(source:Araport11)	2.45708	2.66539e-06	6.12593e-05	UP
AT3G04717	Based on qRT-PCR data, this annotated pseudogene is expressed and upregulated in response to infection with the yellow strain of Cucumber mosaic virus in C24 and Col-0.	3.84156	2.82725e-06	6.43052e-05	UP
AT3G28890	receptor like protein 43;(source:Araport11)	2.10484	2.86403e-06	6.5007e-05	UP
AT1G02310	Glycosyl hydrolase superfamily protein;(source:Araport11)	3.22339	2.98578e-06	6.74215e-05	UP
AT3G61390	RING/U-box superfamily protein;(source:Araport11)	3.15069	3.0728e-06	6.89604e-05	UP
AT3G07820	Pectin lyase-like superfamily protein;(source:Araport11)	4.32748	3.26573e-06	7.23277e-05	UP
AT4G11910	Acts antagonistically with SGR1 to balance chlorophyll catabolism in chloroplasts with the dismantling and remobilizing of other cellular components in senescing leaf cells.	2.10482	3.32908e-06	7.36563e-05	UP
AT3G11402	Cysteine/Histidine-rich C1 domain family protein;(source:Araport11)	2.85198	3.82107e-06	8.30336e-05	UP
AT1G52410	Contains a novel calcium-binding repeat sequence. Binds TSK in vitro. Localizes to small cytoplasmic vesicles in interphase cells. In cells synchronized for cell division, TSA1 and TSK relocalize to ends of spindle microtubules that are ahead of separating chromatids during metaphase and anaphase of mitosis. May be involved in mitosis together with TSK. Expressed preferentially in the flower and …	2.41085	4.0329e-06	8.64373e-05	UP
AT3G14060	hypothetical protein;(source:Araport11)	2.26309	4.05011e-06	8.66367e-05	UP
AT3G22860	member of eIF3c - eukaryotic initiation factor 3c	3.71558	4.04941e-06	8.66367e-05	UP
AT2G44240	NEP-interacting protein (DUF239);(source:Araport11)	9.05707	4.09591e-06	8.72776e-05	UP
AT1G66460	Protein kinase superfamily protein;(source:Araport11)	2.067	4.34579e-06	9.1533e-05	UP
AT1G54575	hypothetical protein;(source:Araport11)	3.56078	4.3504e-06	9.15421e-05	UP
AT4G14390	Ankyrin repeat family protein;(source:Araport11)	2.52837	4.42678e-06	9.2534e-05	UP
AT4G05540	P-loop containing nucleoside triphosphate hydrolases superfamily protein;(source:Araport11)	3.39662	4.95581e-06	0.000101647	UP
AT3G28750	hypothetical protein;(source:Araport11)	2.21557	5.07537e-06	0.000103808	UP
AT1G10040	alpha/beta-Hydrolases superfamily protein;(source:Araport11)	2.06332	5.17217e-06	0.000105395	UP
AT5G44480	mutant has Altered lateral root; UDP Glucose Epimerase The mRNA is cell-to-cell mobile.	2.96865	5.17728e-06	0.000105401	UP
AT1G53790	F-box and associated interaction domains-containing protein;(source:Araport11)	2.06197	5.35925e-06	0.000108601	UP
AT2G32830	Encodes Pht1;5, a member of the Pht1 family of phosphate transporters which include: Pht1;1/At5g43350, Pht1;2/At5g43370, Pht1;3/At5g43360, Pht1;4/At2g38940, Pht1;5/At2g32830, Pht1;6/At5g43340, Pht1;7/At3g54700, Pht1;8/At1g20860, Pht1;9/At1g76430 (Plant Journal 2002, 31:341).	3.4571	5.48106e-06	0.00011068	UP
AT5G44380	FAD-binding Berberine family protein;(source:Araport11)	3.68778	5.77215e-06	0.000115686	UP
AT2G35070	transmembrane protein;(source:Araport11)	2.40212	5.85156e-06	0.000116644	UP
AT5G06740	Concanavalin A-like lectin protein kinase family protein;(source:Araport11)	4.49455	5.93864e-06	0.000118158	UP
AT2G04460	transposable_element_gene;(source:Araport11);similar to unknown protein [Arabidopsis thaliana] (TAIR:AT2G10090.1);(source:TAIR10)	6.14714	6.04786e-06	0.000120005	UP
AT4G38560	phospholipase-like protein (PEARLI 4) family protein;(source:Araport11)	2.62776	6.06181e-06	0.000120173	UP
AT3G01270	Pectate lyase family protein;(source:Araport11)	3.67409	6.22348e-06	0.000122492	UP
AT3G13600	calmodulin-binding family protein;(source:Araport11)	2.1837	6.51664e-06	0.000127887	UP
AT3G21520	Encodes a protein is directly or indirectly involved in membrane fission during breakdown of the ER and the tonoplast during leaf senescence and in membrane fusion during vacuole biogenesis in roots. The mRNA is cell-to-cell mobile.	3.43358	6.52093e-06	0.000127887	UP
AT3G14280	LL-diaminopimelate aminotransferase;(source:Araport11)	2.06473	6.62212e-06	0.000129756	UP
AT3G29727	transposable_element_gene;(source:Araport11);non-LTR retrotransposon family (LINE), has a 5.9e-09 P-value blast match to GB:AAA67727 reverse transcriptase (LINE-element) (Mus musculus);(source:TAIR10)	4.81942	6.81986e-06	0.000133273	UP
AT1G66390	production of anthocyanin pigment 2 protein (PAP2)	5.41417	6.93032e-06	0.00013507	UP
AT1G13470	hypothetical protein (DUF1262);(source:Araport11)	2.87584	7.03714e-06	0.000136315	UP
AT2G04100	MATE efflux family protein;(source:Araport11)	2.79231	7.14076e-06	0.000137871	UP
AT1G33840	LURP-one-like protein (DUF567);(source:Araport11)	3.47043	7.2416e-06	0.000139158	UP
AT5G39720	avirulence induced protein 2 like protein;(source:Araport11)	7.00864	7.38719e-06	0.000141336	UP
AT1G29715	pseudogene of Leucine-rich repeat transmembrane protein kinase;(source:Araport11)	2.69125	8.08505e-06	0.000152953	UP
AT1G71910	hypothetical protein;(source:Araport11)	2.47725	8.37083e-06	0.000156603	UP
AT3G46690	UDP-Glycosyltransferase superfamily protein;(source:Araport11)	2.86598	8.36485e-06	0.000156603	UP
AT4G23140	Arabidopsis thaliana receptor-like protein kinase. Naming convention from Chen et al 2003 (PMID 14756307)	3.47595	8.39978e-06	0.000157011	UP
AT5G07430	Pectin lyase-like superfamily protein;(source:Araport11)	4.02529	8.63257e-06	0.000159998	UP
AT1G74590	Encodes glutathione transferase belonging to the tau class of GSTs. Naming convention according to Wagner et al. (2002).	2.71933	9.05684e-06	0.000166594	UP
AT1G60740	Thioredoxin superfamily protein;(source:Araport11)	4.43038	9.67085e-06	0.000175242	UP
AT2G29065	GRAS family transcription factor;(source:Araport11)	2.13001	9.86162e-06	0.00017811	UP
AT1G18710	Member of the R2R3 factor gene family.	2.19254	1.04193e-05	0.000187104	UP
AT1G66920	Protein kinase superfamily protein;(source:Araport11)	2.15825	1.13047e-05	0.000200865	UP
AT3G62170	VANGUARD-like protein;(source:Araport11)	4.76041	1.27051e-05	0.000221617	UP
AT1G22990	Heavy metal transport/detoxification superfamily protein;(source:Araport11)	6.50292	1.28747e-05	0.000223862	UP
AT3G56970	Encodes a member of the basic helix-loop-helix transcription factor family protein.	3.96987	1.29073e-05	0.000224251	UP
AT2G30760	hypothetical protein;(source:Araport11)	4.97787	1.36235e-05	0.000234835	UP
AT4G15280	UDP-glucosyl transferase 71B5;(source:Araport11)	3.66212	1.44339e-05	0.000247054	UP
AT3G09960	Calcineurin-like metallo-phosphoesterase superfamily protein;(source:Araport11)	4.39337	1.57458e-05	0.00026639	UP
AT5G64890	elicitor peptide 2 precursor;(source:Araport11)	3.43489	1.58903e-05	0.000268628	UP
AT5G13330	encodes a member of the ERF (ethylene response factor) subfamily B-4 of ERF/AP2 transcription factor family. The protein contains one AP2 domain. There are 7 members in this subfamily.	2.58278	1.67041e-05	0.000280655	UP
AT2G26310	Encodes a plastid stroma localized fatty acid binding protein.	2.04934	1.90317e-05	0.000312576	UP
AT5G12880	proline-rich family protein;(source:Araport11)	3.13524	2.08098e-05	0.000337981	UP
AT2G35980	Encodes a protein whose sequence is similar to tobacco hairpin-induced gene (HIN1) and Arabidopsis non-race specific disease resistance gene (NDR1). Expression of this gene is induced by cucumber mosaic virus, spermine and during senescence. The gene product is localized to the chloroplast. The mRNA is cell-to-cell mobile.	3.44728	2.12077e-05	0.00034377	UP
AT1G30160	hypothetical protein (DUF295);(source:Araport11)	2.30141	2.1755e-05	0.000351511	UP
AT4G08770	Encodes a putative apoplastic peroxidase Prx37. Primarily expressed in the vascular bundles. Overexpression renders a dwarf phenotype with smaller plants and delayed development. Plants overexpressing Prx37 also shows an increase in the amount of esterified phenolic material associated with their walls.	5.64985	2.35839e-05	0.000375254	UP
AT1G19610	Predicted to encode a PR (pathogenesis-related) protein. Belongs to the plant defensin (PDF) family with the following members: At1g75830/PDF1.1, At5g44420/PDF1.2a, At2g26020/PDF1.2b, At5g44430/PDF1.2c, At2g26010/PDF1.3, At1g19610/PDF1.4, At1g55010/PDF1.5, At2g02120/PDF2.1, At2g02100/PDF2.2, At2g02130/PDF2.3, At1g61070/PDF2.4, At5g63660/PDF2.5, At2g02140/PDF2.6, At5g38330/PDF3.1 and At4g30070/PDF…	2.26916	2.37901e-05	0.000377981	UP
AT1G23140	Expression is upregulated in the shoot of cax1/cax3 mutant.	2.38933	2.42657e-05	0.000382974	UP
AT4G25000	Predicted to be secreted protein based on signalP prediction. Involved in starch mobilization. Mutants are defective in alpha-amylase activity. (Note: AMY1 has been found in the literature to be referred to as AMY3, which is not to be confused with AMY3/At1g69830).	3.38664	2.43354e-05	0.000383592	UP
AT5G24090	Chitinase A (class III) expressed exclusively under environmental stress conditions. Shown be a plant lysozyme involved in plant immunity.	5.05436	2.43685e-05	0.00038384	UP
AT2G31910	member of Putative Na+/H+ antiporter family	2.67816	2.49482e-05	0.000391844	UP
AT5G46871	Encodes a defensin-like (DEFL) family protein.	2.19638	2.49385e-05	0.000391844	UP
AT4G35010	putative beta-galactosidase (BGAL11 gene)	3.35292	2.78379e-05	0.000428633	UP
AT1G12940	member of High affinity nitrate transporter family	4.59149	2.78986e-05	0.000428665	UP
AT3G45860	Encodes a cysteine-rich receptor-like protein kinase. Involved in programmed cell death and defense response to pathogen.	2.68578	2.96677e-05	0.000450126	UP
AT3G18250	Putative membrane lipoprotein;(source:Araport11)	2.95051	3.05585e-05	0.000460815	UP
AT3G54800	Pleckstrin homology (PH) and lipid-binding START domains-containing protein;(source:Araport11)	5.14798	3.09991e-05	0.00046522	UP
AT5G39520	hypothetical protein (DUF1997);(source:Araport11)	3.13281	3.12975e-05	0.000469056	UP
AT5G50030	Plant invertase/pectin methylesterase inhibitor superfamily protein;(source:Araport11)	3.16765	3.16727e-05	0.000472741	UP
AT1G13340	Regulator of Vps4 activity in the MVB pathway protein;(source:Araport11)	2.97527	3.23774e-05	0.000480834	UP
AT5G60285	pre-tRNA tRNA-Leu (anticodon: AAG);(source:Araport11, TAIR10)	3.81926	3.23491e-05	0.000480834	UP
AT2G17740	VACUOLELESS GAMETOPHYTES (VLG) as a DC1 domain containing protein that is found in the endomembrane system. It is essential for both female and male gametophyte development.	2.60744	3.25574e-05	0.000482007	UP
AT5G46350	member of WRKY Transcription Factor; Group II-c	2.30049	3.38442e-05	0.000496698	UP
AT1G05680	Encodes a UDP-glucosyltransferase, UGT74E2, that acts on IBA (indole-3-butyric acid) and affects auxin homeostasis. The transcript and protein levels of this enzyme are strongly induced by H2O2 and may allow integration of ROS (reactive oxygen species) and auxin signaling. This enzyme can also transfer glycosyl groups to several compounds related to the explosive TNT when this synthetic compound …	3.67849	3.46153e-05	0.000505984	UP
AT5G57480	P-loop containing nucleoside triphosphate hydrolases superfamily protein;(source:Araport11)	2.29093	3.5706e-05	0.000518469	UP
AT5G07410	Encodes a pectin methylesterase implicated in the remodeling of pectins in pollen. Its expression is restricted to the male gametophyte (dry pollen, imbibed pollen and pollen tube). Mutants do not display any phenotype in the vegetative tissues. Pollen germination of KO mutant is strongly delayed in vivo and in vitro. Extra calcium restores the wild type phenotype in vitro.	4.82314	3.61991e-05	0.000524936	UP
AT1G13540	hypothetical protein (DUF1262);(source:Araport11)	2.31621	3.7035e-05	0.000534582	UP
AT2G04070	Expression in rosette leaves is activated by high concentration of boron.	3.8678	3.76437e-05	0.000541585	UP
AT1G58340	Encodes a plant MATE (multidrug and toxic compound extrusion) transporter that is localized to the Golgi complex and small organelles and is involved in determining the rate of organ initiation. It is also involved in iron homeostasis when plants are under osmotic stress.	2.04934	3.95803e-05	0.000563166	UP
AT4G15270	glucosyltransferase-like protein;(source:Araport11)	4.06944	3.99148e-05	0.000566821	UP
AT3G29725	pseudogene of HXXXD-type acyl-transferase family protein;(source:Araport11)	3.46503	4.08086e-05	0.000575489	UP
AT5G22560	transmembrane protein, putative (DUF247);(source:Araport11)	5.7814	4.31782e-05	0.000603778	UP
AT2G25260	Hyp O-arabinosyltransferase-like protein;(source:Araport11)	2.25409	4.42496e-05	0.000617187	UP
AT4G24000	encodes a protein similar to cellulose synthase	3.79067	4.45821e-05	0.000621429	UP
AT3G60961	P-loop containing nucleoside triphosphate hydrolases superfamily protein;(source:Araport11)	3.3618	4.75364e-05	0.00065388	UP
AT2G23830	PapD-like superfamily protein;(source:Araport11)	3.55462	4.82211e-05	0.000661223	UP
AT2G39530	Uncharacterized protein family (UPF0497);(source:Araport11)	4.21775	4.95482e-05	0.000675198	UP
AT4G33550	Bifunctional inhibitor/lipid-transfer protein/seed storage 2S albumin superfamily protein;(source:Araport11)	3.58387	5.16711e-05	0.00069595	UP
AT5G15130	member of WRKY Transcription Factor; Group II-b; contribute to basal immunity. The mRNA is cell-to-cell mobile.	4.2652	5.6725e-05	0.000754246	UP
AT4G09770	TRAF-like family protein;(source:Araport11)	3.18383	5.69247e-05	0.000756444	UP
AT4G15150	glycine-rich protein;(source:Araport11)	3.02153	6.37348e-05	0.000828855	UP
AT2G21490	dehydrin LEA;(source:Araport11)	2.52731	6.57417e-05	0.000849913	UP
AT5G15840	Encodes a protein showing similarities to zinc finger transcription factors, involved in regulation of flowering under long days. Acts upstream of FT and SOC1.	2.84716	6.68036e-05	0.000859587	UP
AT4G18990	xyloglucan endotransglucosylase/hydrolase 29;(source:Araport11)	3.25774	6.77118e-05	0.000868724	UP
AT2G32660	receptor like protein 22;(source:Araport11)	3.8976	7.19795e-05	0.000914382	UP
AT2G26450	Plant invertase/pectin methylesterase inhibitor superfamily;(source:Araport11)	4.00264	7.70402e-05	0.000966906	UP
AT3G30770	Eukaryotic aspartyl protease family protein;(source:Araport11)	6.38783	7.76018e-05	0.000971729	UP
AT2G23110	Late embryogenesis abundant protein, group 6;(source:Araport11)	3.57064	8.77215e-05	0.00107272	UP
AT1G33950	Avirulence induced gene (AIG1) family protein;(source:Araport11)	5.44916	9.05937e-05	0.00110231	UP
AT4G22070	member of WRKY Transcription Factor; Group II-b	3.92423	9.28266e-05	0.00112506	UP
AT3G60540	Preprotein translocase Sec, Sec61-beta subunit protein;(source:Araport11)	2.26296	9.59049e-05	0.00115539	UP
AT5G28680	Receptor-like kinase required for maintenance of pollen tube growth. Display polar localization at the plasma membrane of the pollen tube tip.	5.66975	9.62877e-05	0.00115873	UP
AT1G61563	Member of a diversely expressed predicted peptide family showing sequence similarity to tobacco Rapid Alkalinization Factor (RALF), and is believed to play an essential role in the physiology of Arabidopsis. Consists of a single exon and is characterized by a conserved C-terminal motif and N-terminal signal peptide.	3.80018	0.000101554	0.00120718	UP
AT1G65730	Arabidopsis thaliana metal-nicotianamine transporter YSL4	3.4238	0.00010359	0.00122642	UP
AT2G22470	Encodes arabinogalactan-protein (AGP2).	2.88713	0.000106754	0.00125708	UP
AT3G17280	F-box and associated interaction domains-containing protein;(source:Araport11)	2.01561	0.000111873	0.00130544	UP
AT4G02250	Plant invertase/pectin methylesterase inhibitor superfamily protein;(source:Araport11)	5.39476	0.000112479	0.00131112	UP
AT1G14080	Encodes an alpha-(1,2)-fucosyltransferase.	2.89362	0.000114016	0.00132692	UP
AT2G41380	S-adenosyl-L-methionine-dependent methyltransferases superfamily protein;(source:Araport11)	2.21224	0.000117087	0.00135332	UP
AT3G45130	lanosterol synthase 1;(source:Araport11)	4.48608	0.000117586	0.00135694	UP
AT4G35380	Encodes one of the functionally redundant ARF guanine-nucleotide exchange factors (ARF-GEFs). Functions as regulators of post-Golgi trafficking.	2.37079	0.000119644	0.00137419	UP
AT4G18430	RAB GTPase homolog A1E;(source:Araport11)	2.51379	0.000120953	0.00138632	UP
AT2G35970	Late embryogenesis abundant (LEA) hydroxyproline-rich glycoprotein family;(source:Araport11)	3.18907	0.000122991	0.0014038	UP
AT2G23270	transmembrane protein;(source:Araport11)	4.00634	0.000125271	0.00142759	UP
AT1G55560	SKU5 similar 14;(source:Araport11)	5.23349	0.000128256	0.0014533	UP
AT3G25882	encodes a kinase that physically interacts with NPR1/NIM1	2.07235	0.000128843	0.0014592	UP
AT1G26970	Protein kinase superfamily protein;(source:Araport11)	3.55011	0.000130437	0.00147269	UP
AT4G37530	Peroxidase superfamily protein;(source:Araport11)	2.46234	0.000137055	0.00153086	UP
AT5G06510	nuclear factor Y, subunit A10;(source:Araport11)	2.37152	0.00013722	0.00153191	UP
AT1G54020	GDSL-motif esterase/acyltransferase/lipase. Enzyme group with broad substrate specificity that may catalyze acyltransfer or hydrolase reactions with lipid and non-lipid substrates.	3.20476	0.000139784	0.00155192	UP
AT2G36540	Haloacid dehalogenase-like hydrolase (HAD) superfamily protein;(source:Araport11)	2.72603	0.000139871	0.00155203	UP
AT5G03545	Expressed in response to phosphate starvation, this response is enhanced by the presence of IAA. Additionally, its expression is responsive to both phosphate (Pi) and phosphite (Phi) in shoots. The mRNA is cell-to-cell mobile.	2.44024	0.000141458	0.00156608	UP
AT4G19970	nucleotide-diphospho-sugar transferase family protein;(source:Araport11)	2.99005	0.000142255	0.00157133	UP
AT5G38350	Disease resistance protein (NBS-LRR class) family;(source:Araport11)	2.78058	0.00015085	0.0016395	UP
AT5G19470	nudix hydrolase homolog 24;(source:Araport11)	4.16334	0.000157793	0.00169348	UP
AT1G66700	A member of the Arabidopsis SABATH methyltransferase gene family. Encodes PXMT1, a methyltransferase that methylates 1,7-paraxanthine.	3.34575	0.000159017	0.00170494	UP
AT1G68620	alpha/beta-Hydrolases superfamily protein;(source:Araport11)	2.92052	0.000166051	0.00176397	UP
AT4G11650	osmotin-like protein	5.00588	0.000174309	0.00183041	UP
AT5G39880	transmembrane protein;(source:Araport11)	3.76046	0.000186031	0.00192765	UP
AT1G24520	Male fertility gene acting on tapetum and microspore	4.14163	0.000189535	0.00195749	UP
AT3G54150	Encodes a DNA methyltransferase required for pollen exine formation and male fertility via the regulation of callose wall and primexine formation.	2.12476	0.000195807	0.00200493	UP
AT1G29140	Pollen Ole e 1 allergen and extensin family protein;(source:Araport11)	5.51102	0.000196232	0.00200721	UP
AT1G66570	sucrose-proton symporter 7;(source:Araport11)	5.47888	0.000201041	0.00204834	UP
AT3G60120	beta glucosidase 27;(source:Araport11)	3.66096	0.000201346	0.00204954	UP
AT5G45880	Pollen Ole e 1 allergen and extensin family protein;(source:Araport11)	3.85443	0.000204444	0.0020753	UP
AT1G79900	encodes a mitochondrial ornithine transporter that exports ornithine from the mitochondria to the cytosol	2.15519	0.000207286	0.00209445	UP
AT5G38344	Toll-Interleukin-Resistance (TIR) domain family protein;(source:Araport11)	4.34373	0.000209803	0.00211793	UP
AT1G64360	SAQR is a clade specific protein present in single copy in Arabidopsis.It's expression is increased during light induced oxidative stress ,drought stress and also during senescence. Promoter contains two AGL15 binding sites.	3.01482	0.000221298	0.00221258	UP
AT5G06720	Encodes a peroxidase with diverse roles in the wound response, flower development, and syncytium formation.	3.23106	0.000222207	0.00221964	UP
AT2G42360	RING/U-box superfamily protein;(source:Araport11)	2.59414	0.000235679	0.00232548	UP
AT4G23030	MATE efflux family protein;(source:Araport11)	2.08446	0.000239239	0.00235121	UP
AT4G22030	F-box protein with a domain protein;(source:Araport11)	3.17526	0.000242448	0.0023753	UP
AT2G19190	Encodes a receptor-like protein kinase that is involved in early defense signaling. Expression of this gene is strongly induced during leaf senescence. It is a target of the transcription factor AtWRKY6.	2.25263	0.000242595	0.00237568	UP
AT5G49200	WD-40 repeat family protein / zfwd4 protein (ZFWD4);(source:Araport11)	3.9479	0.000256091	0.00247905	UP
AT4G27480	Core-2/I-branching beta-1,6-N-acetylglucosaminyltransferase family protein;(source:Araport11)	2.11602	0.000265766	0.00255629	UP
AT5G04150	Encodes a member of the basic helix-loop-helix transcription factor family protein. Functions as a key regulator of iron-deficiency responses independent of the master regulator FIT. Likely regulates genes involved in the distribution of iron within the plant.	2.33171	0.000269122	0.00258239	UP
AT1G64110	Target promoter of the male germline-specific transcription factor DUO1.	2.38722	0.000273101	0.002616	UP
AT3G44350	NAC domain containing protein 61;(source:Araport11)	3.09505	0.000289952	0.00275454	UP
AT1G35490	bZIP family transcription factor;(source:Araport11)	5.01637	0.000296317	0.00280287	UP
AT1G67920	hypothetical protein;(source:Araport11)	2.40838	0.00030721	0.00288722	UP
AT1G70390	F-box and associated interaction domains-containing protein;(source:Araport11)	4.36487	0.000315355	0.00294934	UP
AT5G59680	Leucine-rich repeat protein kinase family protein;(source:Araport11)	2.43692	0.000316441	0.00295749	UP
AT2G28710	C2H2-type zinc finger family protein;(source:Araport11)	2.55406	0.0003202	0.00298499	UP
AT4G13900	pseudogene of receptor like protein 47;(source:Araport11)	2.21921	0.000336678	0.00311083	UP
AT2G02010	glutamate decarboxylase 4;(source:Araport11)	2.46616	0.000339617	0.00313271	UP
AT5G48140	Pectin lyase-like superfamily protein;(source:Araport11)	5.63221	0.000347012	0.00318618	UP
AT5G17330	Encodes one of two isoforms of glutamate decarboxylase. The mRNA is cell-to-cell mobile.	2.68558	0.000350604	0.00321377	UP
AT3G33528	hypothetical protein;(source:Araport11)	3.26236	0.000358386	0.00327143	UP
AT1G01980	member of Reticuline oxidase-like family	5.56702	0.000358545	0.00327152	UP
AT5G47000	Peroxidase superfamily protein;(source:Araport11)	4.70894	0.000360791	0.00328691	UP
AT2G15480	UDP-glucosyl transferase 73B5;(source:Araport11)	2.056	0.000365662	0.00331302	UP
AT1G13530	hypothetical protein (DUF1262);(source:Araport11)	2.72959	0.000367537	0.00332864	UP
AT2G38940	Encodes Pht1;4, a member of the Pht1 family of phosphate transporters which include: Pht1;1/At5g43350, Pht1;2/At5g43370, Pht1;3/At5g43360, Pht1;4/At2g38940, Pht1;5/At2g32830, Pht1;6/At5g43340, Pht1;7/At3g54700, Pht1;8/At1g20860, Pht1;9/At1g76430 (Plant Journal 2002, 31:341). Expression is upregulated in the shoot of cax1/cax3 mutant and is responsive to phosphate (Pi) and not phosphite (Phi) in r…	2.56733	0.00037315	0.00337111	UP
AT4G11880	AGL12, AGL14, and AGL17 are all preferentially expressed in root tissues and therefore represent the only characterized MADS box genes expressed in roots. The mRNA is cell-to-cell mobile.	5.37573	0.000384162	0.00345338	UP
AT3G07850	Pectin lyase-like superfamily protein;(source:Araport11)	3.84805	0.000385372	0.00346156	UP
AT3G47780	member of ATH subfamily The mRNA is cell-to-cell mobile.	2.03393	0.000397027	0.00354158	UP
AT1G28570	SGNH hydrolase-type esterase superfamily protein;(source:Araport11)	2.09771	0.000404519	0.00358943	UP
AT1G73260	Encodes a trypsin inhibitor involved in modulating programmed cell death in plant-pathogen interactions.	5.26945	0.000407674	0.00361304	UP
AT1G44318	Aldolase superfamily protein;(source:Araport11)	5.38515	0.000417925	0.00368749	UP
AT3G30120	pseudogene of mediator of RNA polymerase II transcription subunit;(source:Araport11)	3.31324	0.00041791	0.00368749	UP
AT2G44380	Cysteine/Histidine-rich C1 domain family protein;(source:Araport11)	2.35422	0.000428258	0.00375449	UP
AT1G36622	transmembrane protein;(source:Araport11)	2.72627	0.000437242	0.00381647	UP
AT1G61800	glucose6-Phosphate/phosphate transporter 2. Expression is upregulated in the shoot of cax1/cax3 mutant. The mRNA is cell-to-cell mobile.	2.83776	0.000439116	0.00382673	UP
AT4G12735	Encodes a peroxisomal protein.	3.07295	0.000440815	0.00383849	UP
AT5G51440	HSP20-like chaperones superfamily protein;(source:Araport11)	2.12524	0.000445153	0.00387011	UP
AT4G31970	member of CYP82C	6.5236	0.000472559	0.00405849	UP
AT5G15110	Pectate lyase family protein;(source:Araport11)	4.47901	0.000474994	0.00407556	UP
AT1G33730	member of CYP76C	3.22557	0.000483122	0.00413463	UP
AT3G28790	transmembrane protein, putative (DUF1216);(source:Araport11)	4.83155	0.000491735	0.0041871	UP
AT5G22550	transmembrane protein, putative (DUF247);(source:Araport11)	4.64943	0.000494993	0.00420993	UP
AT3G13400	SKU5 similar 13;(source:Araport11)	2.13418	0.000499126	0.00423523	UP
AT2G17500	Auxin efflux carrier family protein;(source:Araport11)	2.20591	0.000500253	0.00423996	UP
AT3G57100	transmembrane protein, putative (DUF677);(source:Araport11)	2.51613	0.000510771	0.004319	UP
AT4G39610	MIZU-KUSSEI-like protein (Protein of unknown function, DUF617);(source:Araport11)	4.37295	0.000514849	0.0043451	UP
AT2G05850	serine carboxypeptidase-like 38;(source:Araport11)	5.91123	0.000522004	0.00439534	UP
AT5G36970	NDR1/HIN1-like protein, expression induced during incompatible response to a pathogen, expression is at least partly dependent on the salicylic acid signaling pathway	5.24579	0.000526447	0.00442595	UP
AT3G25490	Protein kinase family protein;(source:Araport11)	5.27822	0.000537565	0.0045056	UP
AT5G24110	member of WRKY Transcription Factor; Group III	2.27383	0.000554093	0.00461766	UP
AT1G09930	oligopeptide transporter	2.18443	0.000560817	0.00466482	UP
AT3G60970	member of MRP subfamily	3.31448	0.000563314	0.00468382	UP
AT3G48850	Encodes a mitochondrial phosphate transporter. Modulates plant responses to salt stress.	2.92976	0.000586217	0.00484247	UP
AT3G44540	Encodes a member of the eight-member gene family encoding alcohol-forming fatty acyl-CoA reductases (FARs) identified in Arabidopsis thaliana. Three of the FARs, FAR1 (At5g22500), FAR4 (At3g44540) and FAR5 (At3g44550), are shown to generate the fatty alcohols found in root, seed coat, and wound-induced leaf tissue. The mRNA is cell-to-cell mobile.	5.40537	0.000587217	0.00484764	UP
AT1G22830	Tetratricopeptide repeat (TPR)-like superfamily protein;(source:Araport11)	2.06822	0.000595707	0.00490111	UP
AT3G50940	P-loop containing nucleoside triphosphate hydrolases superfamily protein;(source:Araport11)	2.17964	0.000642898	0.00520539	UP
AT3G13435	transmembrane protein;(source:Araport11)	4.28867	0.000649482	0.00524706	UP
AT2G26390	Serine protease inhibitor (SERPIN) family protein;(source:Araport11)	2.72096	0.000652144	0.00525732	UP
AT5G12000	kinase with adenine nucleotide alpha hydrolases-like domain-containing protein;(source:Araport11)	2.94935	0.000693887	0.00550839	UP
AT5G39670	Calcium-binding EF-hand family protein;(source:Araport11)	2.2857	0.000695506	0.00551924	UP
AT1G04470	hypothetical protein (DUF810);(source:Araport11)	4.28303	0.000708481	0.00560193	UP
AT3G28980	mediator of RNA polymerase II transcription subunit-like protein, putative (DUF1216);(source:Araport11)	5.61879	0.000760717	0.00593365	UP
AT2G37750	hypothetical protein;(source:Araport11)	2.39414	0.00077589	0.00601562	UP
AT1G26410	FAD-binding Berberine family protein;(source:Araport11)	3.48254	0.000787028	0.00608047	UP
AT5G22530	hypothetical protein;(source:Araport11)	2.80777	0.000826712	0.00630952	UP
AT2G26850	F-box family protein;(source:Araport11)	5.83676	0.0008315	0.00633948	UP
AT4G03290	EF hand calcium-binding protein family;(source:Araport11)	4.28644	0.000900181	0.0067432	UP
AT4G23320	Encodes a cysteine-rich receptor-like protein kinase.	2.84313	0.000912072	0.0068067	UP
AT2G39030	Encodes a protein that acts as an ornithine N-delta-acetyltransferase, leading to the formation of N-delta-actetylornithine. This compound is likely used in plant defense and levels of it are increased in Arabidopsis plants in response to MeJA and ABA. The mRNA is cell-to-cell mobile.	3.36818	0.000924106	0.00687079	UP
AT3G56275	pseudogene of expressed protein;(source:Araport11)	2.52027	0.000966832	0.00712564	UP
AT1G51850	Leucine-rich repeat protein kinase family protein;(source:Araport11)	2.24254	0.000984827	0.00724122	UP
AT1G34060	Pyridoxal phosphate (PLP)-dependent transferases superfamily protein;(source:Araport11)	2.12778	0.00101062	0.00741345	UP
AT3G28210	Encodes a putative zinc finger protein (PMZ).	2.1162	0.00102487	0.00750544	UP
AT4G23700	member of Putative Na+/H+ antiporter family	2.53129	0.00108168	0.00787412	UP
AT3G43120	SAUR-like auxin-responsive protein family;(source:Araport11)	5.1453	0.00108675	0.00790059	UP
AT2G33100	encodes a gene similar to cellulose synthase	2.33978	0.0011304	0.00815572	UP
AT3G29730	transposable_element_gene;(source:Araport11);CACTA-like transposase family (Ptta/En/Spm), has a 6.3e-42 P-value blast match to At5g29026.1/8-244 CACTA-like transposase family (Ptta/En/Spm) (CACTA-element) (Arabidopsis thaliana);(source:TAIR10)	3.768	0.00117145	0.00839389	UP
AT4G14450	A member of a small family of proline/serine rich proteins of unknown function. It interacts with defense related MAP kinase MPK6. It's expression is induced by PAMP elicitors. May play a role in response to pathogens.	2.30156	0.00120783	0.00860115	UP
AT4G11655	Uncharacterized protein family (UPF0497);(source:Araport11)	3.25723	0.00139079	0.00963186	UP
AT3G57950	cotton fiber protein;(source:Araport11)	3.45087	0.00140877	0.00973789	UP
AT4G35180	LYS/HIS transporter 7;(source:Araport11)	2.6651	0.00146778	0.010057	UP
AT3G60966	RING/U-box superfamily protein;(source:Araport11)	2.28113	0.00149915	0.0102304	UP
AT1G35230	Encodes arabinogalactan-protein (AGP5). The mRNA is cell-to-cell mobile.	2.06289	0.0015057	0.0102638	UP
AT1G70170	mutant has Late flowering; Early senescence; Matrix Metalloproteinase	2.41763	0.00152509	0.0103591	UP
AT3G11430	sn-glycerol-3-phosphate 2-O-acyltransferas, involved in the biosynthesis of suberin polyester.	5.06609	0.00152501	0.0103591	UP
AT3G43860	glycosyl hydrolase 9A4;(source:Araport11)	4.70609	0.00153765	0.010433	UP
AT5G63225	glycosyl hydrolase family protein 17	4.579	0.00155148	0.0105026	UP
AT3G45660	Encodes a member of the NAXT NPF subfamily.	2.84259	0.00156029	0.0105557	UP
AT1G05580	member of Putative Na+/H+ antiporter family	3.15354	0.00156899	0.0106005	UP
AT1G47880	pseudogene of receptor like protein 6;(source:Araport11)	5.72097	0.00158246	0.0106432	UP
AT3G62180	Plant invertase/pectin methylesterase inhibitor superfamily protein;(source:Araport11)	4.82064	0.00160132	0.0107503	UP
AT2G13810	AGD2-like defense response protein 1;(source:Araport11)	2.70417	0.00161616	0.0108267	UP
AT1G47395	hypothetical protein;(source:Araport11)	2.91961	0.00163405	0.0109125	UP
AT3G14040	Pectin lyase-like superfamily protein;(source:Araport11)	4.34159	0.00164008	0.0109468	UP
AT5G18270	NAC domain containing protein 87;(source:Araport11)	2.32409	0.00166248	0.0110627	UP
AT3G62710	Glycosyl hydrolase family protein;(source:Araport11)	2.74536	0.00170255	0.0112814	UP
AT2G04135	transposable_element_gene;(source:Araport11);similar to unknown protein [Arabidopsis thaliana] (TAIR:AT5G33303.1);(source:TAIR10)	2.23855	0.00172973	0.0114201	UP
AT1G13609	Encodes a defensin-like (DEFL) family protein.	3.00935	0.00177117	0.0116516	UP
AT4G17460	Encodes a class II HD-ZIP protein that regulates meristematic activity in different tissues, and that it is necessary for the correct formation of the gynoecium.	2.20319	0.00186472	0.0121179	UP
AT3G02810	Encodes a receptor-like cytoplasmic kinase localized in the membrane of pollen tube tip regions that controls micropylar pollen tube guidance in Arabidopsis.	3.02755	0.00193249	0.0124806	UP
AT1G78780	pathogenesis-related family protein;(source:Araport11)	2.01863	0.00194832	0.012557	UP
AT4G16820	Encodes a lipase that hydrolyzes phosphatidylcholine, glycolipids as well as triacylglycerols.	2.10893	0.00199088	0.0127787	UP
AT2G18193	P-loop containing nucleoside triphosphate hydrolases superfamily protein;(source:Araport11)	2.51725	0.00200515	0.0128513	UP
AT4G24640	Encodes AppB protein (AppB1).	5.08945	0.00204885	0.0130743	UP
AT3G56980	Encodes a member of the basic helix-loop-helix transcription factor protein.	3.60751	0.00207656	0.0132088	UP
AT3G01175	transmembrane protein;(source:Araport11)	2.46529	0.00212602	0.013426	UP
AT5G35575	transposable_element_gene;(source:Araport11);Mutator-like transposase family, has a 7.5e-41 P-value blast match to GB:AAA21566 mudrA of transposon=MuDR (MuDr-element) (Zea mays);(source:TAIR10)	2.8121	0.00217392	0.0136499	UP
AT1G70260	nodulin MtN21-like transporter family protein	2.54749	0.00218725	0.0137116	UP
AT1G66600	A member of WRKY Transcription Factor; Group III. Involved in the regulation of plant responses to ABA and drought stress.	2.963	0.00223519	0.013919	UP
AT1G76960	transmembrane protein;(source:Araport11)	2.319	0.00245231	0.0149904	UP
AT5G61730	Encodes an ER-localized ABC transporter with a role in the supply of fatty acid substrates for TAG biosynthesis at the ER during the seed-filling stage.	2.43361	0.00249568	0.0151428	UP
AT3G13390	SKU5 similar 11;(source:Araport11)	2.3735	0.00258661	0.015585	UP
AT2G31865	poly(ADP-ribose) glycohydrolase 2;(source:Araport11)	2.07427	0.00265824	0.0159513	UP
AT3G60470	transmembrane protein, putative (DUF247);(source:Araport11)	2.6862	0.0026683	0.0159937	UP
AT3G25165	Member of a diversely expressed predicted peptide family showing sequence similarity to tobacco Rapid Alkalinization Factor (RALF), and is believed to play an essential role in the physiology of Arabidopsis. Consists of a single exon and is characterized by a conserved C-terminal motif and N-terminal signal peptide.	4.92982	0.0026831	0.0160502	UP
AT3G28810	mediator of RNA polymerase II transcription subunit-like protein, putative (DUF1216);(source:Araport11)	2.97274	0.0026843	0.0160502	UP
AT1G55230	proteinase inhibitor I4, serpin (DUF716);(source:Araport11)	3.64996	0.00269159	0.0160762	UP
AT1G76470	NAD(P)-binding Rossmann-fold superfamily protein;(source:Araport11)	2.26107	0.00269088	0.0160762	UP
AT4G18980	Encodes a nuclear-targeted protein AtS40-3 that modulates senescence associated gene expression.	3.48269	0.00285412	0.0167863	UP
AT5G57010	calmodulin-binding family protein;(source:Araport11)	2.02611	0.00288229	0.0169157	UP
AT3G49540	hypothetical protein;(source:Araport11)	2.24598	0.00290563	0.0170117	UP
AT1G67000	Protein kinase superfamily protein;(source:Araport11)	2.46697	0.00303871	0.0175889	UP
AT1G65610	Six-hairpin glycosidases superfamily protein;(source:Araport11)	2.88621	0.00306715	0.0177193	UP
AT3G56891	Heavy metal transport/detoxification superfamily protein;(source:Araport11)	3.82507	0.00332564	0.0188282	UP
AT4G28460	transmembrane protein;(source:Araport11)	2.48948	0.00332588	0.0188282	UP
AT2G21820	seed maturation protein;(source:Araport11)	2.5526	0.0033945	0.0191282	UP
AT1G07620	GTP-binding protein Obg/CgtA;(source:Araport11)	2.19568	0.00343479	0.0192823	UP
AT1G66870	Carbohydrate-binding X8 domain superfamily protein;(source:Araport11)	3.66428	0.0035836	0.019968	UP
AT3G25170	Member of a diversely expressed predicted peptide family showing sequence similarity to tobacco Rapid Alkalinization Factor (RALF), and is believed to play an essential role in the physiology of Arabidopsis. Consists of a single exon and is characterized by a conserved C-terminal motif and N-terminal signal peptide.	3.69058	0.00381172	0.0209306	UP
AT2G02330	pseudogene of phloem protein 2-B7;(source:Araport11)	3.90989	0.00381309	0.0209328	UP
AT5G52730	Copper transport protein family;(source:Araport11)	4.27971	0.00394548	0.0215089	UP
AT5G27870	Plant invertase/pectin methylesterase inhibitor superfamily;(source:Araport11)	4.5377	0.0039732	0.0216223	UP
AT2G47770	Encodes a membrane-bound protein designated AtTSPO (Arabidopsis thaliana TSPO-related). AtTSPO is related to the bacterial outer membrane tryptophan-rich sensory protein (TspO) and the mammalian mitochondrial 18 kDa Translocator Protein (18 kDa TSPO), members of the TspO/MBR domain-containing membrane proteins. Mainly detected in dry seeds, but can be induced in vegetative tissues by osmotic or s…	2.65657	0.00404173	0.021906	UP
AT2G16730	putative beta-galactosidase (BGAL13 gene)	3.30474	0.00409772	0.0221565	UP
AT2G24450	FASCICLIN-like arabinogalactan protein 3 precursor;(source:Araport11)	2.28051	0.00413552	0.0222954	UP
AT3G20580	COBRA-like protein 10 precursor;(source:Araport11)	3.14172	0.00422237	0.0226246	UP
AT1G05000	Encodes an atypical dual-speci&#64257;city phosphatase.	2.10214	0.0043957	0.0232858	UP
AT5G54165	Avr9/Cf-9 rapidly elicited protein;(source:Araport11)	2.00991	0.00446062	0.0235105	UP
AT3G29034	transmembrane protein;(source:Araport11)	2.10304	0.00446907	0.0235324	UP
AT1G61480	S-locus lectin protein kinase family protein;(source:Araport11)	2.28338	0.00453197	0.0237666	UP
AT5G06730	Peroxidase superfamily protein;(source:Araport11)	2.99729	0.0046374	0.0242069	UP
AT2G02140	Predicted to encode a PR (pathogenesis-related) protein. Belongs to the plant defensin (PDF) family with the following members: At1g75830/PDF1.1, At5g44420/PDF1.2a, At2g26020/PDF1.2b, At5g44430/PDF1.2c, At2g26010/PDF1.3, At1g19610/PDF1.4, At1g55010/PDF1.5, At2g02120/PDF2.1, At2g02100/PDF2.2, At2g02130/PDF2.3, At1g61070/PDF2.4, At5g63660/PDF2.5, At2g02140/PDF2.6, At5g38330/PDF3.1 and At4g30070/PDF…	4.25834	0.00468504	0.0243711	UP
AT2G03360	Glycosyltransferase family 61 protein;(source:Araport11)	6.27931	0.0047876	0.0247029	UP
AT1G47400	hypothetical protein;(source:Araport11)	2.41928	0.00479227	0.0247062	UP
AT5G22380	NAC domain containing protein 90;(source:Araport11)	2.54272	0.00496786	0.0253888	UP
AT3G46770	AP2/B3-like transcriptional factor family protein;(source:Araport11)	3.98767	0.00502258	0.0255923	UP
AT3G57690	Encodes a putative arabinogalactan-protein (AGP23).	2.63591	0.00505274	0.0257164	UP
AT5G46960	Pectin methylesterase inhibitor that is involved in resistance to Botrytis cinerea. Affects PME activity during infection to prevent disease.	6.22072	0.00520253	0.0263372	UP
AT4G10250	Columbia endomembrane-localized small heat shock protein	2.69314	0.0052424	0.0265094	UP
AT5G12960	proline-tRNA ligase (DUF1680);(source:Araport11)	3.16235	0.00540651	0.0271825	UP
AT3G50460	Homolog of RPW8	3.0343	0.00545211	0.0273491	UP
AT4G26200	Member of a family of proteins in Arabidopsis that encode 1-Amino-cyclopropane-1-carboxylate synthase, an enzyme involved in ethylene biosynthesis. Not expressed in response to IAA.	2.32356	0.00561268	0.0280263	UP
AT5G20390	Glycosyl hydrolase superfamily protein;(source:Araport11)	4.56524	0.00585411	0.0290467	UP
AT1G60970	SNARE-like superfamily protein;(source:Araport11)	2.20992	0.00589932	0.0292313	UP
AT3G48400	Cysteine/Histidine-rich C1 domain family protein;(source:Araport11)	2.63071	0.00592735	0.0293238	UP
AT2G07040	Pollen receptor kinase. Coexpression of AtPRK2a with AtRopGEF12 resulted in isotropic pollen tube growth.	3.57354	0.00605049	0.0297784	UP
AT1G01680	plant U-box 54;(source:Araport11)	2.99876	0.0061258	0.0300547	UP
AT1G03050	ENTH/ANTH/VHS superfamily protein;(source:Araport11)	2.4824	0.00614272	0.030101	UP
AT1G69930	Encodes glutathione transferase belonging to the tau class of GSTs. Naming convention according to Wagner et al. (2002).	3.24506	0.00619802	0.0303208	UP
AT4G28420	Tyrosine transaminase family protein;(source:Araport11)	3.28078	0.00628176	0.0306143	UP
AT5G55410	Bifunctional inhibitor/lipid-transfer protein/seed storage 2S albumin superfamily protein;(source:Araport11)	5.06199	0.0063094	0.0307095	UP
AT5G67340	ARM repeat superfamily protein;(source:Araport11)	2.01805	0.00637052	0.0309163	UP
AT1G29290	B-cell lymphoma 6 protein;(source:Araport11)	2.03962	0.00644617	0.0312213	UP
AT3G60140	Encodes a protein similar to beta-glucosidase and is a member of glycoside hydrolase family 1. Expression is induced after 24 hours of dark treatment, in senescing leaves and treatment with exogenous photosynthesis inhibitor. Induction of gene expression was suppressed in excised leaves supplied with sugar. The authors suggest that the gene's expression pattern is responding to the level of sugar…	4.31008	0.00666243	0.0320071	UP
AT4G18540	transmembrane protein;(source:Araport11)	2.38344	0.0067436	0.0322768	UP
AT1G51913	transmembrane protein;(source:Araport11)	4.36152	0.00676251	0.0323462	UP
AT3G26110	Anther-specific protein agp1-like protein;(source:Araport11)	3.57083	0.00689378	0.032791	UP
AT4G07940	pre-mRNA-splicing factor CWC22-like protein, putative (DUF3245);(source:Araport11)	4.63668	0.00698964	0.0331505	UP
AT3G24580	F-box and associated interaction domains-containing protein;(source:Araport11)	4.10616	0.00715136	0.0338151	UP
AT1G12950	root hair specific 2;(source:Araport11)	2.01477	0.00720618	0.0340303	UP
AT2G21930	A paternally expressed imprinted gene.	4.02572	0.00733036	0.0344598	UP
AT3G01760	Encodes an amino acid transporter expressed in the root that is involved in the uptake of acidic amino acids, glutamine and alanine, and probably phenylalanine.	2.14606	0.00733427	0.0344645	UP
AT2G35765	hypothetical protein;(source:Araport11)	4.51846	0.00739397	0.0346856	UP
AT1G69940	Encodes a protein with pectin methylesterase activity. The protein expression was shown to be highly restricted to the pollen grain (no detection in any other tissues or in the pollen grains' surrounding cells of the anthers.	3.99025	0.0073998	0.034698	UP
AT2G04450	Encodes a protein with NADH pyrophosphatase activity. Although this protein was also shown to have ADP-ribose diphosphatase activity in vitro, mutant analyses suggest that NUDX6 is involved in NADH metabolism in vivo.	2.06194	0.00741824	0.0347473	UP
AT2G26410	IQ-domain 4;(source:Araport11)	3.12174	0.00746893	0.0348879	UP
AT3G10320	MUCI21 is a GT61 protein required for the production of highly branched xylan in seed coat mucilage. MUCI21 likely decorates xylan with xylose side chains that seem to be necessary for pectin attachment to the seed surface.	3.13194	0.00762243	0.0353788	UP
AT3G27710	RING/U-box superfamily protein;(source:Araport11)	2.08451	0.00788452	0.0362608	UP
AT5G61720	hypothetical protein (DUF1216);(source:Araport11)	2.37278	0.00793885	0.0364844	UP
AT3G05610	Plant invertase/pectin methylesterase inhibitor superfamily;(source:Araport11)	2.93923	0.00801074	0.0367378	UP
AT1G76965	Encodes a Protease inhibitor/seed storage/LTP family protein	2.03981	0.00817322	0.0373113	UP
AT3G04220	Disease resistance protein (TIR-NBS-LRR class) family;(source:Araport11)	2.09801	0.00833884	0.0378938	UP
AT3G10815	RING/U-box superfamily protein;(source:Araport11)	2.47795	0.0083687	0.0380137	UP
AT1G02580	Encodes a putative transcription factor MEDEA (MEA) that negatively regulates seed development in the absence of fertilization. Mutations in this locus result in embryo lethality. MEA is a Polycomb group gene that is imprinted in the endosperm. The maternal allele is expressed and the paternal allele is silent. MEA is controlled by DEMETER (DME), a DNA glycosylase required to activate MEA express…	4.80793	0.00841195	0.0381469	UP
AT2G36440	hypothetical protein;(source:Araport11)	2.6838	0.00852376	0.0384948	UP
AT1G48400	F-box/RNI-like/FBD-like domains-containing protein;(source:Araport11)	2.26723	0.00904963	0.0402361	UP
AT1G66210	Subtilisin-like serine endopeptidase family protein;(source:Araport11)	3.01186	0.00914837	0.040597	UP
AT1G15670	Encodes a member of a family of F-box proteins, called the KISS ME DEADLY (KMD) family, that targets type-B ARR proteins for degradation and is involved in the negative regulation of the cytokinin response. Also named as KFB1, a member of a group of Kelch repeat F-box proteins that negatively regulate phenylpropanoid biosynthesis by targeting the phenypropanoid biosynthesis enzyme phenylalanine a…	2.03548	0.00917826	0.0407044	UP
AT3G19690	CAP (Cysteine-rich secretory proteins, Antigen 5, and Pathogenesis-related 1 protein) superfamily protein;(source:Araport11)	2.25706	0.00920963	0.0408105	UP
AT2G36020	HVA22-like protein J;(source:Araport11)	2.72582	0.0093123	0.0411988	UP
AT5G49310	Putative importin alpha isoform. When overexpressed can rescue the impa-4 decreased transformation susceptibility phenotype.	3.55042	0.00941639	0.0415336	UP
AT4G37990	Encodes an aromatic alcohol:NADP+ oxidoreductase whose mRNA levels are increased in response to treatment with a variety of phytopathogenic bacteria. Though similar to mannitol dehydrogenases, this enzyme does not have mannitol dehydrogenase activity.	2.44928	0.00956311	0.0420163	UP
AT4G14368	Regulator of chromosome condensation (RCC1) family protein;(source:Araport11)	2.65839	0.00977525	0.0427212	UP
AT1G52810	2-oxoglutarate (2OG) and Fe(II)-dependent oxygenase superfamily protein;(source:Araport11)	2.0444	0.00979648	0.0427884	UP
AT2G35742	snoRNA;(source:Araport11)	2.15416	0.0104669	0.0449728	UP
AT4G11500	pseudogene of cysteine-rich RLK (RECEPTOR-like protein kinase) 34;(source:Araport11)	3.00262	0.0104879	0.0450545	UP
AT1G36640	transmembrane protein;(source:Araport11)	4.55118	0.0105576	0.0453053	UP
AT1G08140	member of Putative Na+/H+ antiporter family	4.91516	0.0105806	0.0453862	UP
AT5G18910	Protein kinase superfamily protein;(source:Araport11)	4.81051	0.01071	0.0457989	UP
AT3G01700	Encodes an arabinogalactan protein that is expressed in pollen, pollen sac and pollen tube. Loss of AGP11 function results in decreased fertility due to defects in pollen tube growth.	3.023	0.0111805	0.0474533	UP
AT3G59620	Mannose-binding lectin superfamily protein;(source:Araport11)	3.67798	0.0111983	0.0474884	UP
AT2G47200	hypothetical protein;(source:Araport11)	3.83962	0.0116984	0.049147	UP
AT2G38380	Peroxidase superfamily protein;(source:Araport11)	4.92388	0.0117169	0.0492156	UP
AT5G20670	DUF1677 family protein (DUF1677);(source:Araport11)	2.46861	0.0117213	0.0492246	UP
AT3G44510	alpha/beta-Hydrolases superfamily protein;(source:Araport11)	3.33848	0.0119264	0.0499193	UP
Accession	Description	log2FoldChange	pvalue	padj	Type
AT5G52310	cold regulated gene, the 5' region of cor78 has cis-acting regulatory elements that can impart cold-regulated gene expression The mRNA is cell-to-cell mobile.	-2.28097	4e-83	8.77e-79	DOWN
AT1G33811	GDSL-motif esterase/acyltransferase/lipase. Enzyme group with broad substrate specificity that may catalyze acyltransfer or hydrolase reactions with lipid and non-lipid substrates.	-2.50212	1.96e-32	6.13e-29	DOWN
AT5G20630	Encodes a germin-like protein. Its transcripts are more abundant in RNA from leaves collected in the evening, suggesting some kind of circadian regulation.	-4.25897	2.4e-29	4.39e-26	DOWN
AT3G06880	Transducin/WD40 repeat-like superfamily protein;(source:Araport11)	-2.22224	8.3e-29	1.4e-25	DOWN
AT2G43550	Encodes a defensin-like (DEFL) family protein.	-3.10231	4.32e-24	3.95e-21	DOWN
AT5G63140	purple acid phosphatase 29;(source:Araport11)	-2.17227	1.19e-23	1.04e-20	DOWN
AT5G39320	UDP-glucose 6-dehydrogenase family protein;(source:Araport11)	-2.16375	1.28e-23	1.08e-20	DOWN
AT2G32990	glycosyl hydrolase 9B8;(source:Araport11)	-2.96498	2.23e-23	1.68e-20	DOWN
AT1G58370	Encodes a protein with xylanase activity.	-2.774	8.78e-23	6.21e-20	DOWN
AT2G05660	transposable_element_gene;(source:Araport11);CACTA-like transposase family (Tnp2/En/Spm), has a 0. P-value blast match to gb|AAG52024.1|AC022456_5 Tam1-homologous transposon protein TNP2, putative;(source:TAIR10)	-11.4371	1.41e-21	9.37e-19	DOWN
AT1G66100	Predicted to encode a PR (pathogenesis-related) protein. Belongs to the plant thionin (PR-13) family with the following members: At1g66100, At5g36910, At1g72260, At2g15010, At1g12663, At1g12660.	-3.89194	1.99e-21	1.28e-18	DOWN
AT1G04800	glycine-rich protein;(source:Araport11)	-4.24257	3.32e-21	1.97e-18	DOWN
AT1G67750	Pectate lyase family protein;(source:Araport11)	-3.77773	8.11e-21	4.56e-18	DOWN
AT3G05800	AtBS1(activation-tagged BRI1 suppressor 1)-interacting factor 1;(source:Araport11)	-2.66547	4.42e-20	2.25e-17	DOWN
AT1G04680	Pectin lyase-like superfamily protein;(source:Araport11)	-2.54564	8.74e-19	3.76e-16	DOWN
AT1G31690	Copper amine oxidase family protein;(source:Araport11)	-6.1996	2.12e-18	8.79e-16	DOWN
AT4G38770	Encodes one of four proline-rich proteins in Arabidopsis which are predicted to localize to the cell wall. Transcripts are most abundant in aerial organs of the plant.	-3.29571	8.32e-18	3.09e-15	DOWN
AT1G55330	Encodes a putative arabinogalactan-protein (AGP21).	-2.34318	1.67e-17	5.74e-15	DOWN
AT1G19940	glycosyl hydrolase 9B5;(source:Araport11)	-3.19844	4.39e-17	1.28e-14	DOWN
AT2G30010	Encodes a member of the TBL (TRICHOME BIREFRINGENCE-LIKE) gene family containing a plant-specific DUF231 (domain of unknown function) domain. TBL gene family has 46 members, two of which (TBR/AT5G06700 and TBL3/AT5G01360) have been shown to be involved in the synthesis and deposition of secondary wall cellulose, presumably by influencing the esterification state of pectic polymers. A nomenclature…	-2.12942	5.58e-17	1.61e-14	DOWN
AT5G28290	Encodes AtNek3, a member of the NIMA-related serine/threonine kinases (Neks) that have been linked to cell-cycle regulation in fungi and mammals. Plant Neks might be involved in plant development processes.	-2.05476	1.38e-16	3.68e-14	DOWN
AT4G29610	Cytidine/deoxycytidylate deaminase family protein;(source:Araport11)	-2.14722	1.18e-15	2.84e-13	DOWN
AT4G25780	CAP (Cysteine-rich secretory proteins, Antigen 5, and Pathogenesis-related 1 protein) superfamily protein;(source:Araport11)	-4.17711	2.29e-15	5.34e-13	DOWN
AT5G23820	ML3 can be modified by NEDD8 and ubiquitin. ML3 expression is regulated by NAI1. ML3 expression is regulated by MeJA, ethylene and wounding. ml3-3 is more susceptible against infections with Alternaria brassicicola and more resistant against infections with Pseudomonas syringae DC3000.	-3.70775	2.45e-15	5.66e-13	DOWN
AT5G40390	Encodes a protein which might be involved in the formation of verbascose. A T-DNA insertion mutant was shown to have a decreased amount of verbascose (as well as mannitol) whereas the levels of raffinose and stachyose remained unchanged.	-2.21447	2.55e-15	5.82e-13	DOWN
AT5G36910	Encodes a thionin that is expressed at a low basal level in seedlings and shows circadian variation. Predicted to encode a PR (pathogenesis-related) protein. Belongs to the plant thionin (PR-13) family with the following members: At1g66100, At5g36910, At1g72260, At2g15010, At1g12663, At1g12660.	-5.34976	6.82e-15	1.48e-12	DOWN
AT1G31710	Copper amine oxidase family protein;(source:Araport11)	-4.99667	8.42e-15	1.77e-12	DOWN
AT5G15230	Encodes gibberellin-regulated protein GASA4. Promotes GA responses and exhibits redox activity.	-3.56113	8.47e-15	1.77e-12	DOWN
AT2G30420	In a tandem repeat with AT2G30424 and AT2G30432	-4.55683	1.28e-14	2.55e-12	DOWN
AT4G36360	putative beta-galactosidase (BGAL3 gene)	-2.59487	1.44e-14	2.81e-12	DOWN
AT3G53650	Histone superfamily protein;(source:Araport11)	-3.74719	6.31e-14	1.18e-11	DOWN
AT1G65450	Contains dual transcription units and alternative splicing that could rescue the sterility defect of glc mutants. Shares homology to BAHD (for BEAT, AHCT, HCBT, and DAT) acyl-transferases. Functions in double fertilization.	-2.21753	1.08e-13	1.89e-11	DOWN
AT5G01015	transmembrane protein;(source:Araport11)	-4.65452	1.28e-13	2.22e-11	DOWN
AT5G55730	Encodes fasciclin-like arabinogalactan-protein 1 (Fla1). fla1 mutants show defects in shoot regeneration.	-3.24492	1.75e-13	2.93e-11	DOWN
AT5G07030	Eukaryotic aspartyl protease family protein;(source:Araport11)	-4.1283	1.78e-13	2.96e-11	DOWN
AT5G67070	Member of a diversely expressed predicted peptide family showing sequence similarity to tobacco Rapid Alkalinization Factor (RALF), and is believed to play an essential role in the physiology of Arabidopsis. Consists of a single exon and is characterized by a conserved C-terminal motif and N-terminal signal peptide. The mRNA is cell-to-cell mobile.	-2.49629	2.2e-13	3.57e-11	DOWN
AT2G34620	Mitochondrial transcription termination factor family member.	-3.14661	3.14e-13	4.99e-11	DOWN
AT1G41830	SKU5-similar 6;(source:Araport11)	-2.4489	3.18e-13	5.02e-11	DOWN
AT1G53700	The WAG1 and its homolog, WAG2 each encodes a protein-serine/threonine kinase that are nearly 70% identical to PsPK3 protein. All three together with CsPK3 belong to PsPK3-type kinases. At the N-terminus, all four possess a serine/threonine-rich domain. They are closely related to Arabidopsis kinases PINOID. wag1/wag2 double mutants exhibit a pronounced wavy root phenotype when grown vertically o…	-4.17039	3.35e-13	5.24e-11	DOWN
AT2G10940	Bifunctional inhibitor/lipid-transfer protein/seed storage 2S albumin superfamily protein;(source:Araport11)	-4.65425	1.04e-12	1.49e-10	DOWN
AT3G46490	2-oxoglutarate (2OG) and Fe(II)-dependent oxygenase superfamily protein;(source:Araport11)	-4.42292	1.17e-12	1.66e-10	DOWN
AT1G29920	Encodes lhcb1.1 a component of the LHCIIb light harvesting complex associated with photosystem II.	-8.08686	1.22e-12	1.72e-10	DOWN
AT4G12730	AF333971 Arabidopsis thaliana fasciclin-like arabinogalactan-protein 2 (Fla2) mRNA, complete cds	-2.74185	1.26e-12	1.77e-10	DOWN
AT1G60590	Pectin lyase-like superfamily protein;(source:Araport11)	-3.48817	1.37e-12	1.91e-10	DOWN
AT3G23810	S-adenosyl-l-homocysteine (SAH) hydrolase 2;(source:Araport11)	-2.91762	2.23e-12	2.97e-10	DOWN
AT5G18460	carboxyl-terminal peptidase (DUF239);(source:Araport11)	-2.13383	2.23e-12	2.97e-10	DOWN
AT1G55260	Bifunctional inhibitor/lipid-transfer protein/seed storage 2S albumin superfamily protein;(source:Araport11)	-2.24095	2.94e-12	3.8e-10	DOWN
AT3G53730	Histone superfamily protein;(source:Araport11)	-2.38908	4.34e-12	5.54e-10	DOWN
AT3G06130	Heavy metal transport/detoxification superfamily protein;(source:Araport11)	-2.10953	5.06e-12	6.3e-10	DOWN
AT5G45670	GDSL-motif esterase/acyltransferase/lipase. Enzyme group with broad substrate specificity that may catalyze acyltransfer or hydrolase reactions with lipid and non-lipid substrates.	-6.2334	7.41e-12	9.06e-10	DOWN
AT3G49260	IQ-domain 21;(source:Araport11)	-3.07038	7.58e-12	9.13e-10	DOWN
AT2G36870	Encodes a xyloglucan endotransglycosylase/hydrolase. Protein sequence and phylogenetic analysis indicates that this enzyme resides in Group III-A of the XTH family, with high similarity to Tropaeolum majus (nasturtium) xyloglucanase 1 (TmNXG1). By sequence similarity to XTH31 (At3g44990) and in vivo analysis, likely to exhibit predominant xyloglucan endo-hydrolase activity (EC 3.2.1.151) with onl…	-3.75367	9e-12	1.07e-09	DOWN
AT1G53520	Encodes a plastid stroma localized fatty acid binding protein involved in fatty acid metabolism.	-3.42959	1.05e-11	1.23e-09	DOWN
AT1G12090	extensin-like protein (ELP)	-3.63637	1.58e-11	1.78e-09	DOWN
AT2G02780	Leucine-rich repeat protein kinase family protein;(source:Araport11)	-2.2587	1.6e-11	1.78e-09	DOWN
AT2G32690	Glycine-rich protein similar in structure to GRP5. The expression of GRP23 is induced by HPA (cutin monomer, salicylic acid, and abscisic acid.	-2.01468	1.87e-11	2.05e-09	DOWN
AT5G08000	Encodes a member of the X8-GPI family of proteins. It localizes to the plasmodesmata and binds callose.	-6.45121	2.26e-11	2.45e-09	DOWN
AT1G01900	Encodes AtSBT1.1, a subtilisin-like serine protease. Cleaves the phytosulfokine AtPSK4, a growth promoting peptide.	-2.02632	2.29e-11	2.48e-09	DOWN
AT4G20940	Encodes a plasma-membrane localized LRR receptor-like protein involved in both ABA and H202 mediated signaling involved in stomatal movement. TAIR10 annotation for this gene has a low confidence score (2-star). See Comments field for structural annotation by the community.	-3.5475	2.51e-11	2.7e-09	DOWN
AT1G14700	purple acid phosphatase 3;(source:Araport11)	-2.28712	2.85e-11	3.03e-09	DOWN
AT3G04290	Li-tolerant lipase 1;(source:Araport11)	-6.0604	2.98e-11	3.11e-09	DOWN
AT3G16670	Pollen Ole e 1 allergen and extensin family protein;(source:Araport11)	-4.20418	3.29e-11	3.4e-09	DOWN
AT1G64390	glycosyl hydrolase 9C2;(source:Araport11)	-4.12776	3.44e-11	3.53e-09	DOWN
AT2G20635	protein kinase and Mad3-BUB1-I domain-containing protein;(source:Araport11)	-2.43019	3.73e-11	3.75e-09	DOWN
AT2G35190	plant-specific SNARE located in cell plate of dividing cells. cofractionates with the cytokinesis-specific syntaxin, KNOLLE, which is required for the formation of the cell plate.	-2.58311	4.62e-11	4.54e-09	DOWN
AT4G34580	Encodes COW1 (can of worms1), a phosphatidylinositol transfer protein essential for root hair tip growth. The N-terminus of the COW1 protein is 32% identical to an essential phosphatidylinositol transfer protein (PITP), the yeast Sec14 protein (sec14p) while the C-terminus is 34.5% identical to a late nodulin of Lotus japonicus, Nlj16. Expression of COW1 complements the growth defect associated w…	-3.19004	4.97e-11	4.84e-09	DOWN
AT5G15960	cold and ABA inducible protein kin1, possibly functions as an anti-freeze protein. Transcript level of this gene is induced by cold, ABA, dehydration and osmoticum (mannitol). However, protein activity of GUS fused to the promoter of this gene is inhibited by cold treatment, suggesting an inhibition of the protein by increased transcript level.	-2.17429	5.34e-11	5.19e-09	DOWN
AT1G33170	S-adenosyl-L-methionine-dependent methyltransferases superfamily protein;(source:Araport11)	-4.36602	7.58e-11	7.19e-09	DOWN
AT2G18890	Protein kinase superfamily protein;(source:Araport11)	-3.97246	7.68e-11	7.26e-09	DOWN
AT1G45130	beta-galactosidase 5;(source:Araport11)	-2.82514	9.29e-11	8.7e-09	DOWN
AT5G20740	Plant invertase/pectin methylesterase inhibitor superfamily protein;(source:Araport11)	-4.56439	9.63e-11	8.99e-09	DOWN
AT1G11545	xyloglucan endotransglucosylase/hydrolase 8;(source:Araport11)	-4.19436	1.03e-10	9.52e-09	DOWN
AT3G56120	S-adenosyl-L-methionine-dependent methyltransferases superfamily protein;(source:Araport11)	-2.23923	1.09e-10	1e-08	DOWN
AT5G26670	Pectinacetylesterase family protein;(source:Araport11)	-4.17183	1.17e-10	1.07e-08	DOWN
AT3G27360	Histone superfamily protein;(source:Araport11)	-2.89735	1.2e-10	1.09e-08	DOWN
AT4G26530	Aldolase superfamily protein;(source:Araport11)	-2.14978	1.25e-10	1.12e-08	DOWN
AT2G34060	Peroxidase superfamily protein;(source:Araport11)	-3.72291	1.51e-10	1.33e-08	DOWN
AT4G28250	putative beta-expansin/allergen protein. Naming convention from the Expansin Working Group (Kende et al, 2004. Plant Mol Bio). Involved in the formation of nematode-induced syncytia in roots of Arabidopsis thaliana.	-3.44529	1.77e-10	1.53e-08	DOWN
AT2G27385	Pollen Ole e 1 allergen and extensin family protein;(source:Araport11)	-3.04915	1.79e-10	1.54e-08	DOWN
AT1G13250	Encodes a protein with putative galacturonosyltransferase activity.	-2.7388	1.84e-10	1.58e-08	DOWN
AT5G05890	Encodes a nicotinate-N-glycosyltransferase.	-4.8075	2.08e-10	1.78e-08	DOWN
AT5G65730	xyloglucan endotransglucosylase/hydrolase 6;(source:Araport11)	-2.82116	2.16e-10	1.83e-08	DOWN
AT2G39900	Encodes a member of the Arabidopsis LIM proteins: a family of actin bundlers with distinct expression patterns. WLIM1, WLIM2a, and WLIM2b are widely expressed, whereas PLIM2a, PLIM2b, and PLIM2c are predominantly expressed in pollen. Regulates actin cytoskeleton organization.	-2.48872	2.3e-10	1.94e-08	DOWN
AT3G53190	Pectin lyase-like superfamily protein;(source:Araport11)	-3.59478	2.36e-10	1.97e-08	DOWN
AT4G34760	SAUR-like auxin-responsive protein family;(source:Araport11)	-3.04719	2.54e-10	2.11e-08	DOWN
AT2G28470	putative beta-galactosidase (BGAL8 gene)	-2.21927	2.92e-10	2.41e-08	DOWN
AT4G30610	Encodes a secreted glycosylated serine carboxypeptidase with broad substrate preference that is involved in brassinosteroid signalling via BRI1. It is proteolytically processed in vivo by a separate as yet unidentified protease.	-3.35376	3.48e-10	2.84e-08	DOWN
AT5G47500	predicted to encode a pectin methylesterase	-5.98384	5.49e-10	4.33e-08	DOWN
AT2G39700	putative expansin. Naming convention from the Expansin Working Group (Kende et al, 2004. Plant Mol Bio). Involved in the formation of nematode-induced syncytia in roots of Arabidopsis thaliana.	-2.16893	5.81e-10	4.56e-08	DOWN
AT3G27400	Encodes a pectate lyase involved in response to nematodes.	-2.13578	5.98e-10	4.68e-08	DOWN
AT3G23890	Encodes a topoisomerase II that is highly expressed in young seedlings. The protein is localized in the nucleus and gene expression levels are increased in proliferative tissues.	-4.51143	6.53e-10	5.06e-08	DOWN
AT4G33467	hypothetical protein;(source:Araport11)	-5.11098	7.55e-10	5.75e-08	DOWN
AT5G66230	Chalcone-flavanone isomerase family protein;(source:Araport11)	-5.17167	7.89e-10	5.98e-08	DOWN
AT3G23670	Microtubule motor kinesin PAKRP1L/Kinesin-12B. Together with PAKRP1/Kinesin-12A, serve as linkers of the plus ends of antiparallel microtubules in the phragmoplast.	-5.34337	8.75e-10	6.55e-08	DOWN
AT5G61290	Flavin-binding monooxygenase family protein;(source:Araport11)	-2.98762	8.79e-10	6.55e-08	DOWN
AT2G21540	SEC14-like 3;(source:Araport11)	-2.80375	9.43e-10	6.94e-08	DOWN
AT4G35350	tracheary element vacuolar protein	-2.02705	1.11e-09	8.06e-08	DOWN
AT5G45820	Encodes a CBL-interacting serine/threonine protein kinase comprised of an N-terminal kinase catalytic domain similar to SNF1/AMPK and a unique C-terminal regulatory domain.	-7.30986	1.16e-09	8.38e-08	DOWN
AT5G48900	Pectin lyase-like superfamily protein;(source:Araport11)	-3.69619	1.17e-09	8.38e-08	DOWN
AT1G45191	beta-glucosidase related protein, similar to beta-glucosidase GI:3820531 from (Pinus contorta); contains Pfam profile: PF00232 Glycosyl hydrolase family 1	-2.23878	1.18e-09	8.48e-08	DOWN
AT5G17160	aspartic/glutamic acid-rich protein;(source:Araport11)	-4.43864	1.2e-09	8.54e-08	DOWN
AT3G51080	Encodes a member of the GATA factor family of zinc finger transcription factors.	-2.16412	1.23e-09	8.79e-08	DOWN
AT3G25980	Encodes MAD2 (MITOTIC ARREST-DEFICIENT 2). May have the spindle assembly checkpoint protein functions conserved from yeast to humans.	-3.91017	1.31e-09	9.17e-08	DOWN
AT3G14170	hypothetical protein (DUF936);(source:Araport11)	-2.37863	1.44e-09	9.98e-08	DOWN
AT3G10080	RmlC-like cupins superfamily protein;(source:Araport11)	-2.50753	1.44e-09	9.99e-08	DOWN
AT1G20390	transposable_element_gene;(source:Araport11);gypsy-like retrotransposon family, has a 1.5e-251 P-value blast match to GB:AAD19359 polyprotein (gypsy_Ty3-element) (Sorghum bicolor);(source:TAIR10)	-2.49953	1.49e-09	1.03e-07	DOWN
AT2G23560	Encodes a protein shown to have carboxylesterase activity, methyl salicylate esterase activity, and methyl IAA esterase activity in vitro. This protein does not act on methyl JA, MeGA4, or MEGA9 in vitro. MES7 appears to be involved in MeSA hydrolysis in planta. Expression of MES7 can restore systemic acquired resistance in SAR-deficient tobacco plants.	-2.38782	1.74e-09	1.18e-07	DOWN
AT2G28740	histone 4	-2.97197	1.74e-09	1.18e-07	DOWN
AT4G32000	Protein kinase superfamily protein;(source:Araport11)	-2.06705	1.78e-09	1.21e-07	DOWN
AT3G05470	Actin-binding FH2 (formin homology 2) family protein;(source:Araport11)	-4.86471	1.85e-09	1.25e-07	DOWN
AT2G47500	P-loop nucleoside triphosphate hydrolases superfamily protein with CH (Calponin Homology) domain-containing protein;(source:Araport11)	-2.21981	1.89e-09	1.27e-07	DOWN
AT1G60390	polygalacturonase 1;(source:Araport11)	-3.51684	1.97e-09	1.31e-07	DOWN
AT1G72230	Cupredoxin superfamily protein;(source:Araport11)	-4.57039	2.01e-09	1.33e-07	DOWN
AT1G26770	Encodes an expansin. Naming convention from the Expansin Working Group (Kende et al, Plant Mol Bio). Involved in the formation of nematode-induced syncytia in roots of Arabidopsis thaliana.	-2.11328	2.1e-09	1.39e-07	DOWN
AT2G05100	Lhcb2.1 protein encoding a subunit of the light harvesting complex II. Member of a gene family with high degree of sequence similarity. Initially LHCB2.3 was considered as a separate gene but appears to be an allele of LHCB2.1.	-5.76871	2.14e-09	1.41e-07	DOWN
AT4G30650	Low temperature and salt responsive protein family;(source:Araport11)	-2.39543	2.14e-09	1.41e-07	DOWN
AT5G12050	rho GTPase-activating protein;(source:Araport11)	-3.42966	2.35e-09	1.53e-07	DOWN
AT1G76240	DUF241 domain protein (DUF241);(source:Araport11)	-3.74269	2.38e-09	1.55e-07	DOWN
AT5G50740	Heavy metal transport/detoxification superfamily protein;(source:Araport11)	-3.12445	2.41e-09	1.57e-07	DOWN
AT5G04160	UUAT1 is a UDP-Uronic acid transporter that is localized to the Golgi. It is expressed in the seed coat epidermis and is involved in the development of seed coat mucilage.	-2.04431	2.73e-09	1.75e-07	DOWN
AT4G02290	glycosyl hydrolase 9B13;(source:Araport11)	-7.78211	2.86e-09	1.83e-07	DOWN
AT1G02820	Late embryogenesis abundant 3 (LEA3) family protein;(source:Araport11)	-2.63737	2.98e-09	1.89e-07	DOWN
AT2G45470	FASCICLIN-like arabinogalactan protein 8;(source:Araport11)	-2.3088	3.03e-09	1.91e-07	DOWN
AT2G34430	Photosystem II type I chlorophyll a/b-binding protein The mRNA is cell-to-cell mobile.	-5.67289	3.1e-09	1.96e-07	DOWN
AT1G20190	member of Alpha-Expansin Gene Family. Naming convention from the Expansin Working Group (Kende et al, 2004. Plant Mol Bio)	-4.98042	3.26e-09	2.04e-07	DOWN
AT2G36200	P-loop containing nucleoside triphosphate hydrolases superfamily protein;(source:Araport11)	-3.80397	3.55e-09	2.2e-07	DOWN
AT1G29910	member of Chlorophyll a/b-binding protein family	-5.34576	3.73e-09	2.29e-07	DOWN
AT3G51740	encodes a leucine-repeat receptor kinase expressed in inflorescence meristem. Locus association was made from performing sequence analysis with IMK3 (MRLK) whose locus association was provided by the authors. The mRNA is cell-to-cell mobile.	-3.53969	4.06e-09	2.48e-07	DOWN
AT2G28620	Mutants have radially swollen roots but do not exhibit defects in abundance or orientation of cortical microtubules, nor are microfibrils reduced. Cellulose synthesis is also unchanged with respect to wild type. There is a disruption in the normal pattern of cell wall placement.	-3.38159	4.26e-09	2.58e-07	DOWN
AT5G46600	aluminum activated malate transporter family protein;(source:Araport11)	-4.26095	4.29e-09	2.59e-07	DOWN
AT1G44110	Cyclin A1;(source:Araport11)	-5.38985	4.84e-09	2.87e-07	DOWN
AT5G55820	Encodes a plant ortholog of the inner centromere protein (INCENP), which is implicated in the control of chromosome segregation and cytokinesis in yeast and animals. Required for female gametophytic cell specification and seed development.	-3.97747	4.87e-09	2.88e-07	DOWN
AT3G44990	Encodes a xyloglucan endotransglycosylase/hydrolase. Protein sequence and phylogenetic analysis indicates that this enzyme resides in Group III-A of the XTH family, with high similarity to Tropaeolum majus (nasturtium) xyloglucanase 1 (TmNXG1).Enzyme kinetic analysis indicates predominant xyloglucan endo-hydrolase activity (EC 3.2.1.151) with only limited potential to act as a xyloglucan endo-tra…	-6.51437	5e-09	2.95e-07	DOWN
AT5G26850	Uncharacterized protein;(source:Araport11)	-2.53545	5.45e-09	3.21e-07	DOWN
AT3G16240	Delta tonoplast intrinsic protein, functions as a water channel and ammonium (NH3) transporter. Highly expressed in flower, shoot, and stem. Expression shows diurnal regulation and is induced by ammonium (NH3). Protein localized to vacuolar membrane. The mRNA is cell-to-cell mobile.	-3.44093	5.49e-09	3.22e-07	DOWN
AT1G76310	core cell cycle genes	-4.39824	5.59e-09	3.26e-07	DOWN
AT2G33330	Encodes a plasmodesmal protein that affects the intercellular movement of molecules through the plasmodesmata. The protein has two DUF26 domains and a single transmembrane domain.	-3.23942	5.62e-09	3.27e-07	DOWN
AT1G72970	Originally identified as a mutation that causes floral organs to fuse together. About 10-20% of mutants also have defects in ovules. Mutants have reduced fertility most likely as because of fusions that pistil emergence. The protein has similarity to the mandelonitrile lyase family of FAD containing oxidoreductases and is predicted to be secreted (SignalP).It is expressed in all tissue layers of …	-2.4632	6.12e-09	3.53e-07	DOWN
AT1G72670	IQ-domain 8;(source:Araport11)	-5.02614	6.85e-09	3.9e-07	DOWN
AT1G80080	Encodes a transmembrane leucine-repeat containing receptor-like protein that is expressed in proliferative postprotodermal cells. Recessive mutation leads to disruption of asymmetric cell division during stomata development. Its transcript levels change after inducing MUTE expression in a mute background.	-4.47706	6.95e-09	3.95e-07	DOWN
AT1G20060	ATP binding microtubule motor family protein;(source:Araport11)	-3.29993	7.45e-09	4.2e-07	DOWN
AT2G38620	Encodes a member of a plant specific family of cyclin dependent kinases.	-4.62142	7.47e-09	4.2e-07	DOWN
AT1G17190	Encodes glutathione transferase belonging to the tau class of GSTs. Naming convention according to Wagner et al. (2002).	-2.38044	7.74e-09	4.33e-07	DOWN
AT1G10640	Pectin lyase-like superfamily protein;(source:Araport11)	-6.28158	8.42e-09	4.65e-07	DOWN
AT2G16850	plasma membrane intrinsic protein 2;(source:Araport11)	-2.8777	8.5e-09	4.68e-07	DOWN
AT2G35860	FASCICLIN-like arabinogalactan protein 16 precursor;(source:Araport11)	-2.2658	9.23e-09	5.06e-07	DOWN
AT2G15970	encodes an alpha form of a protein similar to the cold acclimation protein WCOR413 in wheat. Expression is induced by short-term cold-treatment, water deprivation, and abscisic acid treatment. The mRNA is cell-to-cell mobile.	-2.25548	9.47e-09	5.16e-07	DOWN
AT2G30820	aspartyl/glutamyl-tRNA(Asn/Gln) amidotransferase subunit;(source:Araport11)	-3.54008	9.51e-09	5.16e-07	DOWN
AT4G13710	Pectin lyase-like superfamily protein;(source:Araport11)	-2.42334	1.02e-08	5.52e-07	DOWN
AT2G27402	plastid transcriptionally active protein;(source:Araport11)	-3.3595	1.12e-08	5.97e-07	DOWN
AT2G02100	Predicted to encode a PR (pathogenesis-related) protein. Belongs to the plant defensin (PDF) family with the following members: At1g75830/PDF1.1, At5g44420/PDF1.2a, At2g26020/PDF1.2b, At5g44430/PDF1.2c, At2g26010/PDF1.3, At1g19610/PDF1.4, At1g55010/PDF1.5, At2g02120/PDF2.1, At2g02100/PDF2.2, At2g02130/PDF2.3, At1g61070/PDF2.4, At5g63660/PDF2.5, At2g02140/PDF2.6, At5g38330/PDF3.1 and At4g30070/PDF…	-3.88649	1.13e-08	6.01e-07	DOWN
AT5G51720	Encodes a protein with biochemical, structural, and biophysical characteristics of a NEET protein. It plays a key role in plant development, senescence, reactive oxygen homeostasis, and Fe metabolism.	-3.82537	1.23e-08	6.47e-07	DOWN
AT1G23800	Encodes a mitochondrial aldehyde dehydrogenase; nuclear gene for mitochondrial product.	-2.21874	1.34e-08	6.99e-07	DOWN
AT4G14330	P-loop containing nucleoside triphosphate hydrolases superfamily protein;(source:Araport11)	-5.32643	1.37e-08	7.14e-07	DOWN
AT5G45960	GDSL-motif esterase/acyltransferase/lipase. Enzyme group with broad substrate specificity that may catalyze acyltransfer or hydrolase reactions with lipid and non-lipid substrates.	-6.60083	1.38e-08	7.19e-07	DOWN
AT5G03760	encodes a beta-mannan synthase that is required for agrobacterium-mediated plant genetic transformation involves a complex interaction between the bacterium and the host plant. 3' UTR is involved in transcriptional regulation and the gene is expressed in the elongation zone of the root.	-2.02926	1.41e-08	7.3e-07	DOWN
AT4G33810	Glycosyl hydrolase superfamily protein;(source:Araport11)	-2.0939	1.43e-08	7.37e-07	DOWN
AT5G16250	transmembrane protein;(source:Araport11)	-3.86851	1.46e-08	7.5e-07	DOWN
AT3G53680	Acyl-CoA N-acyltransferase with RING/FYVE/PHD-type zinc finger domain-containing protein;(source:Araport11)	-2.53466	1.47e-08	7.55e-07	DOWN
AT1G23205	Plant invertase/pectin methylesterase inhibitor superfamily protein;(source:Araport11)	-2.97775	1.61e-08	8.08e-07	DOWN
AT1G78120	Encodes one of the 36 carboxylate clamp (CC)-tetratricopeptide repeat (TPR) proteins (Prasad 2010, Pubmed ID: 20856808) with potential to interact with Hsp90/Hsp70 as co-chaperones.	-2.35954	1.64e-08	8.2e-07	DOWN
AT5G55520	kinesin-like protein;(source:Araport11)	-5.50371	1.65e-08	8.24e-07	DOWN
AT4G33270	Encodes a CDC20 protein that interacts with APC subunits, components of the mitochondrial checkpoint complex and mitotic cyclin substrates and is indispensable for normal plant development and fertility.	-4.66195	1.67e-08	8.33e-07	DOWN
AT1G74890	Encodes a nuclear response regulator that acts as a negative regulator in cytokinin-mediated signal transduction. Transcript accumulates in leaves and roots in response to cytokinin treatment.	-4.92839	1.68e-08	8.34e-07	DOWN
AT4G05190	ATK5 encodes a kinesin protein involved in microtubule spindle morphogenesis. It acts as a minus-end directed motor as well as a plus-end tracking protein (+TIP). Localizes to mitotic spindle midzones and regions rich in growing plus-ends within phragmoplasts.	-4.26024	1.69e-08	8.34e-07	DOWN
AT4G27595	Encodes a microtubule-associated protein.	-2.14385	1.7e-08	8.34e-07	DOWN
AT4G29020	glycine-rich protein;(source:Araport11)	-5.50138	1.76e-08	8.61e-07	DOWN
AT2G30432	Encodes TRICHOMELESS1 (TCL1), a single-repeat MYB-type transcription factor that negatively regulates trichome formation by suppressing GL1 (GLABRA1). In a tandem repeat with AT2g30424 and AT2g30420.	-4.6572	1.85e-08	8.96e-07	DOWN
AT2G19170	Encodes a novel subtilisin-like serine protease.	-2.52306	1.85e-08	8.96e-07	DOWN
AT1G18250	encodes a thaumatin-like protein	-4.26598	1.89e-08	9.11e-07	DOWN
AT5G23910	ATP binding microtubule motor family protein;(source:Araport11)	-3.65454	1.93e-08	9.3e-07	DOWN
AT1G14350	Encodes a putative MYB transcription factor involved in stomata development, loss of FLP activity results in a failure of guard mother cells (GMCs) to adopt the guard cell fate, thus they continue to divide resulting in abnormal stomata consisting of clusters of numerous guard cell-like cells. This phenotype is enhanced in double mutants with MYB88. Its transcript levels change after inducing MUT…	-2.12866	1.98e-08	9.51e-07	DOWN
AT5G60020	LAC17 appears to have laccase activity based on enzyme assays performed using lac17 mutants. Notably, these mutants appear to have a reduced deposition of G lignin units. LAC17 is expressed in interfascicular fibers and likely contributes to lignin biosynthesis, and hence, cell wall biosynthesis, there.	-2.02525	1.99e-08	9.53e-07	DOWN
AT1G50010	Encodes alpha-2,4 tubulin. TUA2 and TUA4 encode identical proteins. The mRNA is cell-to-cell mobile.	-2.59681	2.02e-08	9.63e-07	DOWN
AT1G25510	Eukaryotic aspartyl protease family protein;(source:Araport11)	-4.48978	2.03e-08	9.65e-07	DOWN
AT1G70710	endo-1,4-beta-glucanase. Involved in cell elongation.	-2.50906	2.05e-08	9.72e-07	DOWN
AT3G53900	Encodes UPP, a plastidial uracil phosphoribosyltransferase (UPRT) involved in uracil salvage. Loss-of-function mutation causes dramatic growth retardation, a pale-green to albino phenotype, abnormal root morphology and chloroplastic disorders.	-2.13537	2.16e-08	1.02e-06	DOWN
AT5G67270	encodes a homolog of animal microtubule-end-binding protein. There are two other members of this family. EB1 forms foci at regions where the minus ends of microtubules are gathered during mitosis and early cytokinesis.	-3.67148	2.2e-08	1.03e-06	DOWN
AT5G46700	Encodes a transmembrane protein of the tetraspanin (TET) family, one of 17 members found in Arabidopsis. Double mutant analysis showed that TRN1 and TRN2 act in the same pathway. Required for the maintenance of both the radial pattern of tissue differentiation in the root and for the subsequent circumferential pattern within the epidermis.	-2.889	2.2e-08	1.03e-06	DOWN
AT2G05790	O-Glycosyl hydrolases family 17 protein;(source:Araport11)	-2.44744	2.22e-08	1.03e-06	DOWN
AT4G14940	atao1 gene of Arabidopsis thaliana encodes an extracellular copper amine oxidase expressed during early stages of vascular tissue development.	-3.8013	2.42e-08	1.11e-06	DOWN
AT5G15780	Pollen Ole e 1 allergen and extensin family protein;(source:Araport11)	-4.75806	2.43e-08	1.11e-06	DOWN
AT5G55950	Nucleotide/sugar transporter family protein;(source:Araport11)	-2.88049	2.57e-08	1.17e-06	DOWN
AT5G60150	hypothetical protein;(source:Araport11)	-4.59635	2.6e-08	1.18e-06	DOWN
AT1G78820	D-mannose binding lectin protein with Apple-like carbohydrate-binding domain-containing protein;(source:Araport11)	-2.79724	2.65e-08	1.2e-06	DOWN
AT1G57750	Encodes a CYP96A15, midchain alkane hydroxylase, involved in cuticular wax biosynthesis.	-9.55198	2.84e-08	1.28e-06	DOWN
AT3G55660	Encodes a member of KPP-like gene family, homolog of KPP (kinase partner protein) gene in tomato. Also a member of the RopGEF (guanine nucleotide exchange factor) family, containing the novel PRONE domain (plant-specific Rop nucleotide exchanger), which is exclusively active towards members of the Rop subfamily.	-5.35444	2.92e-08	1.31e-06	DOWN
AT3G20260	DUF1666 family protein (DUF1666);(source:Araport11)	-4.52588	2.98e-08	1.33e-06	DOWN
AT1G02640	encodes a protein similar to a beta-xylosidase located in the extracellular matrix. This is a member of glycosyl hydrolase family 3 and has six other closely related members.	-2.41317	3.04e-08	1.35e-06	DOWN
AT5G18430	GDSL-motif esterase/acyltransferase/lipase. Enzyme group with broad substrate specificity that may catalyze acyltransfer or hydrolase reactions with lipid and non-lipid substrates.	-2.50423	3.6e-08	1.59e-06	DOWN
AT1G15570	A2-type cyclin. Negatively regulates endocycles and acts as a key regulator of ploidy levels in Arabidopsis endoreduplication. Interacts physically with CDKA;1. Expressed preferentially in trichomes and young developing tissues.	-3.3219	3.62e-08	1.59e-06	DOWN
AT4G16740	Encodes an (E,E)-alpha-farnesene synthase in the Col ecotype of Arabidopsis. This enzyme can also catalyze the formation of (E)-beta-ocimene as well as trace amounts of myrcene and other related compounds in vitro. The cytosolic localization of the protein may make it favor (E,E)-alpha-farnesene biosynthesis because the precursor of this product, FPP, is primarily cytosolic. Transcript levels for…	-3.61424	4.45e-08	1.95e-06	DOWN
AT3G20150	Kinesin motor family protein;(source:Araport11)	-3.51075	4.51e-08	1.97e-06	DOWN
AT3G51720	WEB family protein (DUF827);(source:Araport11)	-3.27963	4.61e-08	2e-06	DOWN
AT1G51060	Encodes HTA10, a histone H2A protein. The mRNA is cell-to-cell mobile.	-2.12239	4.65e-08	2.01e-06	DOWN
AT5G23940	Encodes PERMEABLE LEAVES3 (PEL3), a putative acyl-transferase. Mutation in this locus results in altered trichome phenotype (trcichomes become tangled during leaf expansion). Additional phenotype includes altered cuticle layer.	-5.62558	5.17e-08	2.22e-06	DOWN
AT5G02760	Encodes a phosphatase that functions in sustaining proper leaf longevity and preventing early senescence by suppressing or perturbing SARK-mediated senescence signal transduction.	-5.24466	5.96e-08	2.52e-06	DOWN
AT2G42380	Encodes a member of the BZIP family of transcription factors. Forms heterodimers with the related protein AtbZIP61. Binds to G-boxes in vitro and is localized to the nucleus in onion epidermal cells.	-3.24518	6.13e-08	2.57e-06	DOWN
AT3G45430	Concanavalin A-like lectin protein kinase family protein;(source:Araport11)	-4.69774	6.14e-08	2.57e-06	DOWN
AT1G58070	WEB family protein;(source:Araport11)	-2.33912	6.29e-08	2.62e-06	DOWN
AT1G02730	Encodes a gene similar to cellulose synthase. Knock-out mutant has reduced growth, reduced xylan level and reduced xylan synthase activity in stems.It's expression is cell cycle dependent and it appears to function in cell plate formation.	-4.22273	6.4e-08	2.66e-06	DOWN
AT3G45930	Histone superfamily protein;(source:Araport11)	-2.51586	6.47e-08	2.68e-06	DOWN
AT2G40670	response regulator 16	-2.25434	6.62e-08	2.74e-06	DOWN
AT5G51600	Mutant has defective roots. Essential for giant cell ontogenesis. Role in organizing the mitotic microtubule array during both early and late mitosis in all plant organs.	-4.51696	6.83e-08	2.82e-06	DOWN
AT1G12845	transmembrane protein;(source:Araport11)	-3.17251	7.04e-08	2.9e-06	DOWN
AT1G18370	Encodes a kinesin HINKEL. Required for cytokinesis in pollen. Mutant has cytokinesis defects; seedling lethal.	-4.29884	7.09e-08	2.91e-06	DOWN
AT1G50240	The FUSED (FU) gene belongs to Ser/Thr protein kinase family and has a key role in the hedgehog signaling pathway known to control cell proliferation and patterning in fruit flies and humans . Arabidopsis thaliana genome has a single Fu gene that is involved in male meiosis cytokinesis. Cytokinesis-defective mutants, named two-in-one (tio), result from mutations in Arabidopsis Fu. Phenotypic anal…	-3.71425	7.11e-08	2.92e-06	DOWN
AT4G36240	Encodes a member of the GATA factor family of zinc finger transcription factors.	-4.03101	7.81e-08	3.18e-06	DOWN
AT3G15550	trichohyalin;(source:Araport11)	-4.40179	8.14e-08	3.29e-06	DOWN
AT1G21540	AMP-dependent synthetase and ligase family protein;(source:Araport11)	-2.23138	8.48e-08	3.4e-06	DOWN
AT4G31290	ChaC-like family protein;(source:Araport11)	-2.62921	8.74e-08	3.48e-06	DOWN
AT5G11590	encodes a member of the DREB subfamily A-4 of ERF/AP2 transcription factor family. The protein contains one AP2 domain. There are 17 members in this subfamily including TINY.	-3.25773	8.74e-08	3.48e-06	DOWN
AT5G49800	Polyketide cyclase/dehydrase and lipid transport superfamily protein;(source:Araport11)	-2.24535	8.92e-08	3.54e-06	DOWN
AT5G54270	Lhcb3 protein is a component of the main light harvesting chlorophyll a/b-protein complex of Photosystem II (LHC II).	-4.521	9.1e-08	3.6e-06	DOWN
AT3G50410	Arabidopsis Dof protein containing a single 51-amino acid zinc finger DNA-binding domain, which may play an important roles in plant growth and development.	-2.06568	9.49e-08	3.72e-06	DOWN
AT3G15950	Similar to TSK-associating protein 1 (TSA1), contains 10 EFE repeats, a novel repeat sequence unique to plants. Expressed preferentially in the roots.Protein is localized to ER bodies- an endoplasmic reticulum derived structure. Loss of function mutations lack ER bodies.	-2.53873	9.55e-08	3.72e-06	DOWN
AT5G56120	RNA polymerase II elongation factor;(source:Araport11)	-4.57613	9.56e-08	3.72e-06	DOWN
AT4G19380	Long-chain fatty alcohol dehydrogenase family protein;(source:Araport11)	-5.7943	1e-07	3.87e-06	DOWN
AT1G78430	Encodes RIP2 (ROP interactive partner 2), a putative Rho protein effector, interacting specifically with the active form of ROPs (Rho proteins of plants).	-4.55616	1.02e-07	3.93e-06	DOWN
AT1G09350	Predicted to encode a galactinol synthase	-5.81687	1.04e-07	3.98e-06	DOWN
AT3G55580	TCF1 encodes a member of the RCC1 gene family and is required for chromatin based gene regulation of cold responsive genes in a CBF-independent manner. It is expressed in response to cold but not ABA.	-8.89779	1.04e-07	3.98e-06	DOWN
AT3G63200	PATATIN-like protein 9;(source:Araport11)	-4.3707	1.04e-07	3.98e-06	DOWN
AT1G31330	Encodes subunit F of photosystem I.	-2.20441	1.05e-07	4.01e-06	DOWN
AT2G28870	cyclin-dependent kinase inhibitor SMR1-like protein;(source:Araport11)	-2.42384	1.15e-07	4.38e-06	DOWN
AT5G59970	Histone superfamily protein;(source:Araport11)	-3.05131	1.25e-07	4.72e-06	DOWN
AT5G54190	light-dependent NADPH:protochlorophyllide oxidoreductase A	-6.22651	1.32e-07	4.93e-06	DOWN
AT3G12610	Plays role in DNA-damage repair/toleration. Partially complements RecA- phenotypes.	-2.94735	1.32e-07	4.93e-06	DOWN
AT2G46760	D-arabinono-1,4-lactone oxidase family protein;(source:Araport11)	-2.51423	1.36e-07	5.05e-06	DOWN
AT5G25090	early nodulin-like protein 13;(source:Araport11)	-4.30543	1.37e-07	5.07e-06	DOWN
AT5G25810	encodes a member of the DREB subfamily A-4 of ERF/AP2 transcription factor family (TINY). The protein contains one AP2 domain. There are 17 members in this subfamily including TINY. Ectopic or overexpression of this gene in a Ds tagged line has reduced cell expansion. The expression of this gene is induced by ethylene and light and appears to stimulate cytokinin biosynthesis.	-3.78635	1.38e-07	5.11e-06	DOWN
AT1G75640	Encodes a Leucine-Rich Repeat Receptor-Like Kinase MUSTACHES (MUS). Regulates stomatal bilateral symmetry.	-4.40599	1.44e-07	5.32e-06	DOWN
AT2G05070	Encodes Lhcb2.2. Belongs to the Lhc super-gene family encodes the light-harvesting chlorophyll a/b-binding (LHC) proteins that constitute the antenna system of the photosynthetic apparatus.	-5.2481	1.45e-07	5.33e-06	DOWN
AT3G47470	Encodes a chlorophyll a/b-binding protein that is more similar to the PSI Cab proteins than the PSII cab proteins. The predicted protein is about 20 amino acids shorter than most known Cab proteins.	-3.60362	1.46e-07	5.36e-06	DOWN
AT3G20670	Encodes HTA13, a histone H2A protein.	-2.65463	1.48e-07	5.42e-06	DOWN
AT1G05835	PHD finger protein;(source:Araport11)	-2.58542	1.55e-07	5.59e-06	DOWN
AT4G22860	Cell cycle regulated microtubule associated protein;(source:Araport11)	-3.91783	1.55e-07	5.6e-06	DOWN
AT3G05730	Encodes a defensin-like (DEFL) family protein. The mRNA is cell-to-cell mobile.	-3.59215	1.63e-07	5.82e-06	DOWN
AT4G23020	hypothetical protein;(source:Araport11)	-3.1051	1.67e-07	5.97e-06	DOWN
AT5G13140	Pollen Ole e 1 allergen and extensin family protein;(source:Araport11)	-2.57621	1.67e-07	5.98e-06	DOWN
AT2G34170	hypothetical protein (DUF688);(source:Araport11)	-2.70221	1.72e-07	6.11e-06	DOWN
AT5G64040	Encodes the only subunit of photosystem I located entirely in the thylakoid lumen. May be involved in the interaction between plastocyanin and the photosystem I complex. Phosphorylation of this protein is dependent on calcium.	-2.27926	1.8e-07	6.36e-06	DOWN
AT2G39705	ROTUNDIFOLIA like 8;(source:Araport11)	-2.81019	1.83e-07	6.44e-06	DOWN
AT1G56720	Protein kinase superfamily protein;(source:Araport11)	-2.38115	1.86e-07	6.51e-06	DOWN
AT1G76540	Encodes a cyclin-dependent protein kinase involved in regulation of the G2/M transition of the mitotic cell cycle. Specifically binds to the cyclin CYCD4;1, expressed in shoot meristem, young leaves and vascular tissue during the G2/M phase. Required for proper organization of the shoot apical meristem and for hormone signaling.	-3.361	2.02e-07	6.98e-06	DOWN
AT2G42570	Encodes a member of the TBL (TRICHOME BIREFRINGENCE-LIKE) gene family containing a plant-specific DUF231 (domain of unknown function) domain. TBL gene family has 46 members, two of which (TBR/AT5G06700 and TBL3/AT5G01360) have been shown to be involved in the synthesis and deposition of secondary wall cellulose, presumably by influencing the esterification state of pectic polymers. A nomenclature…	-3.4286	2.07e-07	7.14e-06	DOWN
AT1G01600	Encodes a member of the CYP86A subfamily of cytochrome p450 genes. Expressed significantly at highest level in mature stems and flowers.	-5.40384	2.1e-07	7.26e-06	DOWN
AT1G12080	Vacuolar calcium-binding protein-like protein;(source:Araport11)	-3.47163	2.22e-07	7.61e-06	DOWN
AT3G21950	S-adenosyl-L-methionine-dependent methyltransferases superfamily protein;(source:Araport11)	-2.13734	2.29e-07	7.8e-06	DOWN
AT4G18970	GDSL-motif esterase/acyltransferase/lipase. Enzyme group with broad substrate specificity that may catalyze acyltransfer or hydrolase reactions with lipid and non-lipid substrates.	-2.70043	2.49e-07	8.4e-06	DOWN
AT1G08560	member of SYP11 syntaxin Gene Family	-3.5991	2.52e-07	8.48e-06	DOWN
AT3G58650	Encodes a member of the TRM superfamily, that plays a role in preprophase band formation during plant cell division and controls the robustness of the orientation of that cell division. Its transcription is regulated by the cell cycle and peaks at the G2/M transition.	-4.73792	2.53e-07	8.5e-06	DOWN
AT4G02850	DAAR1 encodes a PLP-independent racemase that catalyzes the conversion from L-Ile to D-allo-Ile.	-3.6589	2.56e-07	8.56e-06	DOWN
AT3G17360	PHRAGMOPLAST ORIENTING KINESIN 1 is one of the two Arabidopsis homologs isolated in yeast two-hybrid screen for interaction partners of maize gene TANGLED1 (TAN1). Based on sequence homology in their motor domains, POK1 and POK2 belong to the kinesin-12 class which also includes the well-characterized group of phragmoplast-associated kinesins AtPAKRPs. Both kinesins are composed of an N-terminal …	-3.9107	2.59e-07	8.62e-06	DOWN
AT1G61520	PSI type III chlorophyll a/b-binding protein (Lhca3*1) The mRNA is cell-to-cell mobile.	-2.23193	2.69e-07	8.9e-06	DOWN
AT4G03100	Rho GTPase activating protein with PAK-box/P21-Rho-binding domain-containing protein;(source:Araport11)	-4.61452	2.86e-07	9.36e-06	DOWN
AT1G69700	Part of the AtHVA22 family. Protein expression is ABA- and stress-inducible. The mRNA is cell-to-cell mobile.	-2.4764	2.9e-07	9.44e-06	DOWN
AT3G57060	binding protein;(source:Araport11)	-2.45415	3e-07	9.71e-06	DOWN
AT1G10682	Has been identified as a translated small open reading frame by ribosome profiling.	-2.55255	3.27e-07	1.05e-05	DOWN
AT5G56490	D-arabinono-1,4-lactone oxidase family protein;(source:Araport11)	-3.826	3.34e-07	1.07e-05	DOWN
AT5G57123	hypothetical protein;(source:Araport11)	-3.60335	3.33e-07	1.07e-05	DOWN
AT4G25480	encodes a member of the DREB subfamily A-1 of ERF/AP2 transcription factor family (CBF3). The protein contains one AP2 domain. There are six members in this subfamily, including CBF1, CBF2, and CBF3. This gene is involved in response to low temperature and abscisic acid.	-5.10499	3.4e-07	1.09e-05	DOWN
AT4G11320	Papain family cysteine protease;(source:Araport11)	-3.69742	3.48e-07	1.11e-05	DOWN
AT2G28790	Pathogenesis-related thaumatin superfamily protein;(source:Araport11)	-6.2109	3.5e-07	1.11e-05	DOWN
AT2G19920	RNA-dependent RNA polymerase family protein;(source:Araport11)	-3.54337	3.56e-07	1.12e-05	DOWN
AT2G21650	RSM1 is a member of a small sub-family of single MYB transcription factors. Analysis of overexpressin lines indicate its involvement during early morphogenesis.	-3.17511	3.58e-07	1.13e-05	DOWN
AT4G21760	beta-glucosidase 47;(source:Araport11)	-2.01829	3.72e-07	1.17e-05	DOWN
AT4G17000	neurofilament heavy protein;(source:Araport11)	-3.41948	3.73e-07	1.17e-05	DOWN
AT5G62700	encodes tubulin beta-2/beta-3 chain The mRNA is cell-to-cell mobile.	-2.04771	3.75e-07	1.17e-05	DOWN
AT1G16630	transmembrane protein;(source:Araport11)	-4.05801	3.98e-07	1.24e-05	DOWN
AT2G45190	Encodes a member of the YABBY family of transcriptional regulators that is involved in abaxial cell type specification in leaves and fruits. YAB1 acts in a non-cell autonomous fashion within the meristem to affect phyllotactic patterning. The non-autonomous effect on the central region of the meristem is mediated through the activity if Lateral Suppressor (LAS).	-2.20101	4.12e-07	1.28e-05	DOWN
AT2G07170	ARM repeat superfamily protein;(source:Araport11)	-4.10076	4.23e-07	1.31e-05	DOWN
AT2G03090	member of Alpha-Expansin Gene Family. Naming convention from the Expansin Working Group (Kende et al, 2004. Plant Mol Bio). Involved in the formation of nematode-induced syncytia in roots of Arabidopsis thaliana.	-6.2721	4.25e-07	1.31e-05	DOWN
AT5G48310	portal protein;(source:Araport11)	-3.96483	4.44e-07	1.36e-05	DOWN
AT2G04780	fasciclin-like arabinogalactan-protein 7 (Fla7)	-2.19397	4.5e-07	1.38e-05	DOWN
AT5G49160	Encodes a cytosine methyltransferase MET1. Required for silencing of FWA paternal allele in endosperm. Two lines with RNAi constructs directed against DMT1 have reduced agrobacterium-mediated tumor formation. The mRNA is cell-to-cell mobile.	-2.16301	4.66e-07	1.42e-05	DOWN
AT5G02890	Encodes a protein with similarity to transferases in plants and fungi.	-2.33112	4.84e-07	1.46e-05	DOWN
AT5G27360	Encodes a sugar-porter family protein that unlike the closely related gene, SFP1, is not induced during leaf senescence.	-3.42242	4.85e-07	1.47e-05	DOWN
AT4G08150	A member of class I knotted1-like homeobox gene family (together with KNAT2). Similar to the knotted1 (kn1) homeobox gene of maize. Normally expressed in the peripheral and rib zone of shoot apical meristem but not in the leaf primordia. It is also expressed in the fourth floral whorl, in the region that would become style, particularly in the cell surrounding the transmitting tissue. No expressi…	-6.97844	5.15e-07	1.54e-05	DOWN
AT3G14890	phosphoesterase;(source:Araport11)	-2.16421	5.16e-07	1.54e-05	DOWN
AT3G58120	Encodes a member of the BZIP family of transcription factors. Forms heterodimers with the related protein AtbZIP34. Binds to G-boxes in vitro and is localized to the nucleus in onion epidermal cells.	-3.51846	5.24e-07	1.56e-05	DOWN
AT1G20610	Cyclin B2;(source:Araport11)	-3.93776	5.44e-07	1.61e-05	DOWN
AT1G03780	Homolog of vertebrate TPX2. Protein has three domains involved in nuclear targeting, one in nuclear export and two in microtubule binding. Involved in mitotic spindle assembly during late prophase and early prometaphase.	-3.65062	5.61e-07	1.65e-05	DOWN
AT1G63100	GRAS family transcription factor;(source:Araport11)	-6.60469	5.73e-07	1.66e-05	DOWN
AT2G44740	cyclin p4;(source:Araport11)	-2.60338	5.94e-07	1.72e-05	DOWN
AT5G54585	hypothetical protein;(source:Araport11)	-2.37074	6.11e-07	1.76e-05	DOWN
AT5G62550	microtubule-associated futsch-like protein;(source:Araport11)	-3.52565	6.21e-07	1.79e-05	DOWN
AT1G65710	serine/arginine repetitive matrix-like protein;(source:Araport11)	-4.89121	6.6e-07	1.88e-05	DOWN
AT1G77110	Rate-limiting factor in saturable efflux of auxins. PINs are directly involved of in catalyzing cellular auxin efflux.	-2.33096	6.89e-07	1.94e-05	DOWN
AT1G75090	DNA glycosylase superfamily protein;(source:Araport11)	-2.59877	6.92e-07	1.95e-05	DOWN
AT1G54385	At1G54385 encodes the plant KASH protein SINE1; SINE1 interacts with SUN1 and SUN2, is colocalized with F-actin, and is localized at the nuclear envelope.	-4.33387	7.07e-07	1.98e-05	DOWN
AT1G47670	Transmembrane amino acid transporter family protein;(source:Araport11)	-2.11961	8.07e-07	2.22e-05	DOWN
AT2G14890	putative proline-rich protein (At2g14890) mRNA, complete The mRNA is cell-to-cell mobile.	-2.37216	8.16e-07	2.25e-05	DOWN
AT1G75780	beta tubulin gene downregulated by phytochrome A (phyA)-mediated far-red light high-irradiance and the phytochrome B (phyB)-mediated red light high-irradiance responses	-3.74391	8.3e-07	2.28e-05	DOWN
AT2G42840	Encodes a putative extracellular proline-rich protein is exclusively expressed in the L1 layer of vegetative, inflorescence and floral meristems and the protoderm of organ primordia.	-6.6456	8.32e-07	2.28e-05	DOWN
AT5G13840	FIZZY-related 3;(source:Araport11)	-2.90807	8.44e-07	2.31e-05	DOWN
AT3G03130	lisH domain-like protein;(source:Araport11)	-5.00502	8.46e-07	2.32e-05	DOWN
AT4G21820	binding / calmodulin binding protein;(source:Araport11)	-3.61609	8.66e-07	2.36e-05	DOWN
AT3G17680	Kinase interacting (KIP1-like) family protein;(source:Araport11)	-3.59321	8.82e-07	2.39e-05	DOWN
AT4G38860	SAUR-like auxin-responsive protein family;(source:Araport11)	-4.60711	8.81e-07	2.39e-05	DOWN
AT4G26660	kinesin-like protein;(source:Araport11)	-3.96356	8.89e-07	2.4e-05	DOWN
AT2G25060	early nodulin-like protein 14;(source:Araport11)	-4.21253	9.13e-07	2.46e-05	DOWN
AT4G21270	Encodes a kinesin-like motor protein heavy chain. Loss of function mutations have reduced fertility and are defective in spindle formation in male meiosis.	-4.83555	9.15e-07	2.46e-05	DOWN
AT1G78865	other_RNA;(source:Araport11)	-5.84442	9.3e-07	2.49e-05	DOWN
AT1G21500	hypothetical protein;(source:Araport11)	-2.62372	9.46e-07	2.53e-05	DOWN
AT4G23800	Encodes a protein containing three copies of the HMG (high mobility group)-box domain. The two Arabidopsis 3xHMG-box proteins are: AT4G11080 (3xHMG-box1) and AT4G23800 (3xHMG-box2). Interacts with mitotic and meiotic chromosomes.	-3.9331	9.64e-07	2.57e-05	DOWN
AT2G37640	member of Alpha-Expansin Gene Family. Naming convention from the Expansin Working Group (Kende et al, 2004. Plant Mol Bio). Involved in the formation of nematode-induced syncytia in roots of Arabidopsis thaliana.	-2.96977	9.87e-07	2.63e-05	DOWN
AT5G41140	Myosin heavy chain-related protein;(source:Araport11)	-2.2978	1.01e-06	2.67e-05	DOWN
AT4G34220	Encodes a receptor like kinase involved in ABA-mediated seedling development and drought tolerance.RDK1 is an atypical or pseudokinase and has no phosphorylation activity. Its expression is upregulated in response to ABA.interacts with ABI1 and other PP2C phosphatases.	-2.25586	1.02e-06	2.7e-05	DOWN
AT2G34420	Photosystem II type I chlorophyll a/b-binding protein	-3.11659	1.03e-06	2.73e-05	DOWN
AT5G39550	Encodes the VIM3/ORTH1 protein that is similar to VIM1. This protein has an N-terminal PHD domain and two RING domains surrounding an SRA domain. The protein has been shown to bind to methylated cytosines of CG, CNG and CNN motifs via its SRA domain but has a preference for the former. This protein functions as an E3 ubiquitin ligase in vitro with members of the UBC8 family E2s. Either of the two…	-2.97391	1.06e-06	2.79e-05	DOWN
AT4G12980	Auxin-responsive family protein;(source:Araport11)	-2.43584	1.12e-06	2.92e-05	DOWN
AT5G56580	Encodes a member of the MAP Kinase Kinase family of proteins. It can phosphorylate MPK12 in vitro and it can be dephosphorylated by MKP2 in vitro.	-2.16575	1.12e-06	2.92e-05	DOWN
AT2G45080	cyclin p3;(source:Araport11)	-3.77118	1.14e-06	2.95e-05	DOWN
AT1G25450	Encodes KCS5, a member of the 3-ketoacyl-CoA synthase family involved in the biosynthesis of VLCFA (very long chain fatty acids).	-2.05624	1.16e-06	3e-05	DOWN
AT5G35970	P-loop containing nucleoside triphosphate hydrolases superfamily protein;(source:Araport11)	-2.85365	1.18e-06	3.06e-05	DOWN
AT3G02110	serine carboxypeptidase-like 25;(source:Araport11)	-2.00786	1.2e-06	3.1e-05	DOWN
AT5G60490	Encodes a member of fasciclin-like arabinogalactan proteins (FLAs) containing a cell adhesion fasciclin (FAS) domain. Mutations result in altered stem biomechanics with reduced tensile strength and reduced tensile modulus of elasticity, as well as altered cell wall architecture and composition, with increased cellulose microfibril angle, reduced arabinose, galactose and cellulose content.	-3.74379	1.23e-06	3.15e-05	DOWN
AT2G21140	Proline-rich protein expressed in expanding leaves, stems, flowers, and siliques.	-3.98471	1.24e-06	3.18e-05	DOWN
AT4G15830	ARM repeat superfamily protein;(source:Araport11)	-4.72438	1.25e-06	3.21e-05	DOWN
AT5G45700	Haloacid dehalogenase-like hydrolase (HAD) superfamily protein;(source:Araport11)	-4.90923	1.3e-06	3.32e-05	DOWN
AT1G10060	encodes a mitochondrial branched-chain amino acid aminotransferase. Complements the yeast leu/iso-leu/val auxotrophy mutant.	-2.96188	1.37e-06	3.46e-05	DOWN
AT3G20820	Leucine-rich repeat (LRR) family protein;(source:Araport11)	-2.27845	1.42e-06	3.57e-05	DOWN
AT3G10180	P-loop containing nucleoside triphosphate hydrolases superfamily protein;(source:Araport11)	-3.01567	1.44e-06	3.62e-05	DOWN
AT4G29030	Putative membrane lipoprotein;(source:Araport11)	-8.49756	1.45e-06	3.63e-05	DOWN
AT4G02800	GRIP/coiled-coil protein;(source:Araport11)	-4.44828	1.54e-06	3.84e-05	DOWN
AT3G48970	Heavy metal transport/detoxification superfamily protein;(source:Araport11)	-4.19803	1.62e-06	4.02e-05	DOWN
AT5G57130	Encodes a member of an eight-gene family (SMAX1 and SMAX1-like) that has weak similarity to AtHSP101, a ClpB chaperonin required for thermotolerance.	-2.16628	1.68e-06	4.14e-05	DOWN
AT5G33370	GDSL-motif esterase/acyltransferase/lipase. Enzyme group with broad substrate specificity that may catalyze acyltransfer or hydrolase reactions with lipid and non-lipid substrates. Mutants are defective in cuticle formation with reduced sepal cuticle ridge formation.	-7.54702	1.69e-06	4.16e-05	DOWN
AT1G07180	Internal NAD(P)H dehydrogenase in mitochondria. The predicted protein sequence has high homology with other designated NAD(P)H DHs from microorganisms; the capacity for matrix NAD(P)H oxidation via the rotenone-insensitive pathway is significantly reduced in the Atndi1 mutant plant line; the in vitro translation product of AtNDI1 is imported into isolated mitochondria and located on the inside of…	-2.80416	1.73e-06	4.25e-05	DOWN
AT1G71030	Encodes a putative myb family transcription factor. In contrast to most other myb-like proteins its myb domain consists of a single repeat. A proline-rich region potentially involved in transactivation is found in the C-terminal part of the protein. Its transcript accumulates mainly in leaves.	-5.02284	1.75e-06	4.29e-05	DOWN
AT5G60660	A member of the plasma membrane intrinsic protein subfamily PIP2.When expressed in yeast cells can conduct hydrogen peroxide into those cells. Mutants exhibit longer root hairs.	-2.36478	1.82e-06	4.43e-05	DOWN
AT5G52290	Encodes a protein with similarity to XPF endonucleases. Loss of function mutations have defects in meiosis- specifically a reduction in the number of chiasmata. As a result both pollen and embryo sacs are abnormal and plants have severely reduced fertility.	-3.7204	1.83e-06	4.44e-05	DOWN
AT5G65640	bHLH093/NFL encodes a bHLH transcription factor involved in GA mediated control of flowering time. Mutants are non-flowering in short days and phenotype can be reversed with GA application. Based on the expression of GA biosynthetic genes in the mutant, it likely acts through regulation of GA metabolism. Its expression shows developmental stage and tissue specificity. In short days it is expresse…	-3.60966	1.85e-06	4.49e-05	DOWN
AT1G09470	NEAP3 is a member of a small family containing coiled-coil domains, a nuclear localization signal and a C-terminal predicted transmembrane domain. It localizes to the nuclear periphery. Mutants have altered nuclear morphology and chromatin structure.	-5.03704	1.91e-06	4.62e-05	DOWN
AT2G21050	Encodes LAX2 (LIKE AUXIN RESISTANT), a member of the AUX1 LAX family of auxin influx carriers. Required for the establishment of embryonic root cell organization.	-2.68704	1.97e-06	4.74e-05	DOWN
AT4G38400	member of EXPANSIN-LIKE. Naming convention from the Expansin Working Group (Kende et al, 2004. Plant Mol Bio)	-2.09453	1.97e-06	4.74e-05	DOWN
AT4G34900	xanthine dehydrogenase 2;(source:Araport11)	-3.8305	2.03e-06	4.86e-05	DOWN
AT2G25900	Encodes a protein with two tandem-arrayed CCCH-type zinc fingers that binds RNA and is involved in RNA turnover. The mRNA is cell-to-cell mobile.	-4.0075	2.04e-06	4.88e-05	DOWN
AT1G10930	DNA helicase involved in the maintenance of genome stability by modulation of the DNA damage response and suppression of homologous recombination.	-2.22601	2.15e-06	5.11e-05	DOWN
AT1G20010	beta tubulin	-2.05391	2.19e-06	5.18e-05	DOWN
AT1G31173	Encodes a microRNA that targets ARF family members ARF6 and ARF8. MicroRNAs are regulatory RNAs with a mature length of ~21-nucleotides that are processed from hairpin precursors by Dicer-like enzymes. MicroRNAs can negatively regulate gene expression by attenuating translation or by directing mRNA cleavage.Mature sequence: UGAAGCUGCCAGCAUGAUCUGG	-3.20612	2.27e-06	5.37e-05	DOWN
AT2G36050	ovate family protein 15;(source:Araport11)	-4.18287	2.31e-06	5.44e-05	DOWN
AT1G04110	Initially identified as a mutation affecting stomatal development and distribution. Encodes a protein similar to serine proteases.	-3.20358	2.35e-06	5.52e-05	DOWN
AT3G05600	Encodes a cytosolic epoxide hydrolase capable of acting on 9,10-epoxystearic acid and on 12,13- epoxyoctadec-9-enoic acid that is involved in the synthesis of poly-hydroxylated cutin monomers.	-5.92643	2.44e-06	5.69e-05	DOWN
AT5G49170	hypothetical protein;(source:Araport11)	-5.12181	2.45e-06	5.71e-05	DOWN
AT5G03390	hypothetical protein (DUF295);(source:Araport11)	-2.08845	2.46e-06	5.72e-05	DOWN
AT3G08770	Predicted to encode a PR (pathogenesis-related) protein. Belongs to the lipid transfer protein (PR-14) family with the following members: At2g38540/LTP1, At2g38530/LTP2, At5g59320/LTP3, At5g59310/LTP4, At3g51600/LTP5, At3g08770/LTP6, At2g15050/LTP7, At2g18370/LTP8, At2g15325/LTP9, At5g01870/LTP10, At4g33355/LTP11, At3g51590/LTP12, At5g44265/LTP13, At5g62065/LTP14, At4g08530/LTP15.	-4.97734	2.47e-06	5.74e-05	DOWN
AT1G70210	Encodes a D-type cyclin that physically interacts with CDC2A. Its expression is upregulated early during germination.	-2.96874	2.52e-06	5.85e-05	DOWN
AT3G19050	PHRAGMOPLAST ORIENTING KINESIN 2 is one of the two Arabidopsis homologs isolated in yeast two-hybrid screen for interaction partners of maize gene TANGLED1 (TAN1). Based on sequence homology in their motor domains, POK1 and POK2 belong to the kinesin-12 class which also includes the well-characterized group of phragmoplast-associated kinesins AtPAKRPs. Both kinesins are composed of an N-terminal …	-3.67563	2.53e-06	5.85e-05	DOWN
AT1G06080	Encodes a protein homologous to delta 9 acyl-lipid desaturases of cyanobacteria and acyl-CoA desaturases of yeast and mammals. expression down-regulated by cold temperature. It is involved in the desaturation of VLCFAs to make monounsaturated VLCFAs.	-8.62855	2.56e-06	5.92e-05	DOWN
AT1G49870	myosin-2 heavy chain-like protein;(source:Araport11)	-3.74317	2.59e-06	5.96e-05	DOWN
AT1G52270	hypothetical protein;(source:Araport11)	-3.42537	2.69e-06	6.17e-05	DOWN
AT3G02640	transmembrane protein;(source:Araport11)	-4.03326	2.71e-06	6.22e-05	DOWN
AT3G15720	Pectin lyase-like superfamily protein;(source:Araport11)	-2.64427	2.77e-06	6.34e-05	DOWN
AT2G40820	stomatal closure actin-binding-like protein;(source:Araport11)	-2.16202	2.8e-06	6.38e-05	DOWN
AT3G23085	transposable_element_gene;(source:Araport11);hAT-like transposase family (hobo/Ac/Tam3), has a 1.1e-91 P-value blast match to GB:AAD24567 transposase Tag2 (hAT-element) (Arabidopsis thaliana);(source:TAIR10)	-6.46461	2.81e-06	6.41e-05	DOWN
AT1G08340	Rho GTPase activating protein with PAK-box/P21-Rho-binding domain-containing protein;(source:Araport11)	-2.13527	2.84e-06	6.46e-05	DOWN
AT3G08920	Rhodanese/Cell cycle control phosphatase superfamily protein;(source:Araport11)	-2.09363	2.9e-06	6.58e-05	DOWN
AT1G24260	Member of the MADs box transcription factor family. SEP3 is redundant with SEP1 and 2. Flowers of SEP1/2/3 triple mutants show a conversion of petals and stamens to sepals.SEP3 forms heterotetrameric complexes with other MADS box family members and binds to the CArG box motif.	-2.65837	2.91e-06	6.59e-05	DOWN
AT3G54260	Encodes a member of the TBL (TRICHOME BIREFRINGENCE-LIKE) gene family containing a plant-specific DUF231 (domain of unknown function) domain. TBL gene family has 46 members, two of which (TBR/AT5G06700 and TBL3/AT5G01360) have been shown to be involved in the synthesis and deposition of secondary wall cellulose, presumably by influencing the esterification state of pectic polymers. A nomenclature…	-2.48465	3e-06	6.76e-05	DOWN
AT5G02170	Transmembrane amino acid transporter family protein;(source:Araport11)	-2.37636	3.02e-06	6.81e-05	DOWN
AT1G80370	Encodes a A2-type cyclin. Contributes to the fine-tuning of local proliferation during plant development.	-4.11012	3.07e-06	6.89e-05	DOWN
AT5G63180	Pectin lyase-like superfamily protein;(source:Araport11)	-2.08784	3.13e-06	7e-05	DOWN
AT3G26125	encodes a protein with cytochrome P450 domain	-2.40509	3.18e-06	7.1e-05	DOWN
AT2G22170	Lipase/lipooxygenase, PLAT/LH2 family protein;(source:Araport11)	-2.88801	3.25e-06	7.2e-05	DOWN
AT1G78170	E3 ubiquitin-protein ligase;(source:Araport11)	-3.48476	3.45e-06	7.61e-05	DOWN
AT1G09450	Encodes a protein kinase that phosphorylates histone H3 at Thr3 and Thr11 and plays a role in mitotic cell division.	-3.75018	3.45e-06	7.61e-05	DOWN
AT2G40475	hypothetical protein;(source:Araport11)	-2.83068	3.51e-06	7.7e-05	DOWN
AT4G18640	Required for root hair elongation during tip growth. The mRNA is cell-to-cell mobile.	-2.30794	3.57e-06	7.81e-05	DOWN
AT5G05940	Encodes a member of KPP-like gene family, homolog of KPP (kinase partner protein) gene in tomato. Also a member of the RopGEF (guanine nucleotide exchange factor) family, containing the novel PRONE domain (plant-specific Rop nucleotide exchanger), which is exclusively active towards members of the Rop subfamily.	-3.28084	3.6e-06	7.87e-05	DOWN
AT3G44940	enabled-like protein (DUF1635);(source:Araport11)	-2.69461	3.85e-06	8.33e-05	DOWN
AT4G14770	TESMIN/TSO1-like CXC 2;(source:Araport11)	-2.81605	3.89e-06	8.41e-05	DOWN
AT5G04820	ovate family protein 13;(source:Araport11)	-2.51841	4e-06	8.57e-05	DOWN
AT5G67280	receptor-like kinase;(source:Araport11)	-2.03528	4.09e-06	8.73e-05	DOWN
AT4G03010	RNI-like superfamily protein;(source:Araport11)	-2.07533	4.1e-06	8.73e-05	DOWN
AT5G17780	alpha/beta-Hydrolases superfamily protein;(source:Araport11)	-3.06219	4.21e-06	8.95e-05	DOWN
AT2G22610	Di-glucose binding protein with Kinesin motor domain-containing protein;(source:Araport11)	-3.71473	4.24e-06	9e-05	DOWN
AT3G13175	transmembrane protein;(source:Araport11)	-4.52136	4.28e-06	9.08e-05	DOWN
AT3G05890	Low temperature and salt responsive protein family;(source:Araport11)	-3.47134	4.32e-06	9.12e-05	DOWN
AT1G52910	fiber (DUF1218);(source:Araport11)	-2.69659	4.39e-06	9.21e-05	DOWN
AT1G55200	kinase with adenine nucleotide alpha hydrolases-like domain-containing protein;(source:Araport11)	-3.89637	4.4e-06	9.21e-05	DOWN
AT2G13820	Bifunctional inhibitor/lipid-transfer protein/seed storage 2S albumin superfamily protein;(source:Araport11)	-3.64914	4.58e-06	9.53e-05	DOWN
AT2G04235	hypothetical protein;(source:Araport11)	-2.15385	4.65e-06	9.67e-05	DOWN
AT4G31840	early nodulin-like protein 15;(source:Araport11)	-3.64982	4.82e-06	9.95e-05	DOWN
AT2G32280	Encodes a member of a plant-specific gene family that is required for embryo provasculature development. The gene product regulates vascular network complexity and connectivity in cotyledons.	-2.58263	4.88e-06	0.000100612	DOWN
AT5G55830	Concanavalin A-like lectin protein kinase family protein;(source:Araport11)	-3.37884	4.88e-06	0.000100612	DOWN
AT5G54200	Transducin/WD40 repeat-like superfamily protein;(source:Araport11)	-2.37162	4.92e-06	0.000101251	DOWN
AT2G06850	endoxyloglucan transferase (EXGT-A1) gene	-2.12839	4.94e-06	0.00010147	DOWN
AT1G06980	6,7-dimethyl-8-ribityllumazine synthase;(source:Araport11)	-4.99943	5.03e-06	0.000102951	DOWN
AT1G23790	dicer-like protein (DUF936);(source:Araport11)	-6.22191	5.12e-06	0.000104439	DOWN
AT3G22760	CXC domain containing TSO1-like protein 1. The gene is expressed in stamens, pollen mother cells, and immature ovules.	-2.18323	5.21e-06	0.000105863	DOWN
AT4G20430	Subtilase family protein;(source:Araport11)	-2.79227	5.27e-06	0.000106984	DOWN
AT2G04570	GDSL-motif esterase/acyltransferase/lipase. Enzyme group with broad substrate specificity that may catalyze acyltransfer or hydrolase reactions with lipid and non-lipid substrates. The mRNA is cell-to-cell mobile.	-2.02498	5.41e-06	0.000109457	DOWN
AT3G15450	aluminum induced protein with YGL and LRDR motifs;(source:Araport11)	-2.46404	5.47e-06	0.00011068	DOWN
AT1G76740	hypothetical protein;(source:Araport11)	-3.33443	5.61e-06	0.00011285	DOWN
AT1G78440	Encodes a gibberellin 2-oxidase that acts on C19 gibberellins.	-7.09379	5.61e-06	0.00011285	DOWN
AT4G38070	transcription factor bHLH131-like protein;(source:Araport11)	-3.94552	5.6e-06	0.00011285	DOWN
AT2G16270	transmembrane protein;(source:Araport11)	-3.49682	5.76e-06	0.000115552	DOWN
AT5G06150	Encodes a cyclin whose expression is reduced in response to high salt.	-4.16612	5.78e-06	0.000115819	DOWN
AT1G78970	Lupeol synthase. Converts oxidosqualene to multiple triterpene alcohols and a triterpene diols. This conversion proceeds through the formation of a 17&#946;-dammarenyl cation.	-2.05518	5.81e-06	0.000116243	DOWN
AT4G33666	hypothetical protein;(source:Araport11)	-2.87145	5.83e-06	0.000116369	DOWN
AT5G57410	Encodes a microtubule-associated protein.	-2.14339	5.99e-06	0.000119016	DOWN
AT1G13130	Cellulase (glycosyl hydrolase family 5) protein;(source:Araport11)	-4.47016	6.15e-06	0.000121535	DOWN
AT4G28780	GDSL-motif esterase/acyltransferase/lipase. Enzyme group with broad substrate specificity that may catalyze acyltransfer or hydrolase reactions with lipid and non-lipid substrates.	-3.66246	6.17e-06	0.000121714	DOWN
AT5G19730	Pectin lyase-like superfamily protein;(source:Araport11)	-2.36805	6.49e-06	0.00012746	DOWN
AT4G28310	microtubule-associated protein;(source:Araport11)	-3.04453	6.88e-06	0.000134235	DOWN
AT1G35290	Thioesterase superfamily protein;(source:Araport11)	-7.46886	6.95e-06	0.000135304	DOWN
AT2G38110	bifunctional sn-glycerol-3-phosphate 2-O-acyltransferase/phosphatase. Involved in cutin assembly.	-2.05247	6.97e-06	0.000135685	DOWN
AT2G36570	Leucine-rich repeat protein kinase family protein;(source:Araport11)	-2.78639	6.99e-06	0.000135711	DOWN
AT2G41540	Encodes a protein with NAD-dependent glycerol-3-phosphate (G3P) dehydrogenase which was shown to complement an Escherichia coli strain: BB20-14, auxotrophic for glycerol/G3P due to a loss-of-function mutation in the gpsA gene.	-2.30453	7.23e-06	0.000139045	DOWN
AT1G53140	Encodes DRP5A, a dynamin protein involved in cytokinesis in Arabidopsis.	-3.77317	7.3e-06	0.000139964	DOWN
AT5G62230	Encodes a receptor-like kinase that, together with ER and ERL2 governs the initial decision of protodermal cells to either divide proliferatively to produce pavement cells or divide asymmetrically to generate stomatal complexes. It is important for maintaining stomatal stem cell activity and preventing terminal differentiation of the meristemoid into the guard mother cell. Along with erl2 functio…	-2.69083	7.3e-06	0.000139964	DOWN
AT3G57500	fission regulator-like protein;(source:Araport11)	-6.36192	7.6e-06	0.000144978	DOWN
AT5G40630	Ubiquitin-like superfamily protein;(source:Araport11)	-5.17601	7.61e-06	0.00014512	DOWN
AT3G18850	lysophosphatidyl acyltransferase 5;(source:Araport11)	-2.55148	7.7e-06	0.000146696	DOWN
AT1G48100	Pectin lyase-like superfamily protein;(source:Araport11)	-3.97702	7.73e-06	0.000147097	DOWN
AT5G51750	subtilase 1.3;(source:Araport11)	-2.49471	7.9e-06	0.000149932	DOWN
AT1G79530	Encodes one of the chloroplast/plastid localized GAPDH isoforms (GAPCp1/At1g79530 and GAPCp2/At1g16300). gapcp double mutants display a drastic phenotype of arrested root development, dwarfism and sterility. GAPCps are important for the synthesis of serine in roots.	-2.68939	7.99e-06	0.000151537	DOWN
AT3G61920	UvrABC system protein C;(source:Araport11)	-3.52421	8.11e-06	0.000153164	DOWN
AT1G77270	hypothetical protein;(source:Araport11)	-2.00159	8.28e-06	0.000155643	DOWN
AT1G27120	Encodes a Golgi-localized hydroxyproline-O-galactosyltransferase.	-2.62311	8.33e-06	0.000156288	DOWN
AT4G35620	Cyclin B2;(source:Araport11)	-3.93543	8.37e-06	0.000156603	DOWN
AT1G09200	Histone superfamily protein;(source:Araport11)	-2.69914	8.44e-06	0.000157544	DOWN
AT3G06030	NPK1-related protein kinase 3	-3.32099	8.46e-06	0.000157701	DOWN
AT1G33930	P-loop containing nucleoside triphosphate hydrolases superfamily protein;(source:Araport11)	-4.79332	8.56e-06	0.00015911	DOWN
AT2G32590	condensin complex subunit;(source:Araport11)	-2.79596	8.58e-06	0.000159222	DOWN
AT4G24780	Encodes a pectate lyase involved in response to nematodes.	-2.53959	8.73e-06	0.000161682	DOWN
AT3G54400	Eukaryotic aspartyl protease family protein;(source:Araport11)	-3.30277	8.93e-06	0.000164742	DOWN
AT1G18360	alpha/beta-Hydrolases superfamily protein;(source:Araport11)	-2.44513	8.95e-06	0.000164823	DOWN
AT5G40610	NAD-dependent glycerol-3-phosphate dehydrogenase family protein;(source:Araport11)	-2.31888	9.16e-06	0.000168193	DOWN
AT4G14150	Microtubule motor kinesin PAKRP1/Kinesin-12A. Together with PAKRP1L/Kinesin-12B, serve as linkers of the plus ends of antiparallel microtubules in the phragmoplast.	-3.57653	9.17e-06	0.000168211	DOWN
AT4G31620	Transcriptional factor B3 family protein;(source:Araport11)	-3.22345	9.19e-06	0.000168398	DOWN
AT4G18960	Floral homeotic gene encoding a MADS domain transcription factor. Specifies floral meristem and carpel and stamen identity. Binds CArG box sequences. It is the only C function gene. It interacts genetically with the other homeotic genes to specify the floral organs.	-3.2225	9.22e-06	0.000168868	DOWN
AT5G05240	cation-transporting ATPase;(source:Araport11)	-2.01311	9.26e-06	0.000169454	DOWN
AT4G01730	DHHC-type zinc finger family protein;(source:Araport11)	-3.95311	9.43e-06	0.000172154	DOWN
AT3G57780	nucleolar-like protein;(source:Araport11)	-2.03314	9.46e-06	0.000172369	DOWN
AT1G10780	F-box/RNI-like superfamily protein;(source:Araport11)	-3.56229	9.48e-06	0.000172533	DOWN
AT4G38950	ATP binding microtubule motor family protein;(source:Araport11)	-2.25674	9.5e-06	0.000172662	DOWN
AT5G28640	Encodes a protein with similarity to mammalian transcriptional coactivator that is involved in cell proliferation during leaf and flower development. Loss of function mutations have narrow, pointed leaves and narrow floral organs. AN3 interacts with members of the growth regulating factor (GRF) family of transcription factors.	-3.98742	9.54e-06	0.000173156	DOWN
AT5G10400	Histone superfamily protein;(source:Araport11)	-2.77233	9.8e-06	0.000177091	DOWN
AT2G33560	Encodes BUBR1. May have the spindle assembly checkpoint protein functions conserved from yeast to humans.	-3.56232	9.96e-06	0.000179576	DOWN
AT4G18670	Leucine-rich repeat (LRR) family protein;(source:Araport11)	-3.17663	1.01e-05	0.000182289	DOWN
AT1G53180	hypothetical protein;(source:Araport11)	-3.85023	1.01e-05	0.000182295	DOWN
AT2G22122	hypothetical protein;(source:Araport11)	-2.06255	1.03e-05	0.00018532	DOWN
AT4G37810	EPIDERMAL PATTERNING FACTOR-like protein;(source:Araport11)	-4.07198	1.06e-05	0.000189152	DOWN
AT1G44830	Encodes a nuclear-localized member of the DREB subfamily A-5 of ERF/AP2 transcription factor family. The protein contains one AP2 domain. There are 15 members in this subfamily including RAP2.1, RAP2.9 and RAP2.10. Overexpression in cultured cells results in an increase in pectin deposition.ERF014 differentially regulates responses to bacterial and fungal pathogens.	-7.20208	1.08e-05	0.000193732	DOWN
AT1G26920	zinc finger CCHC domain protein;(source:Araport11)	-2.87082	1.11e-05	0.000197815	DOWN
AT5G19090	Heavy metal transport/detoxification superfamily protein;(source:Araport11)	-3.21798	1.13e-05	0.000200865	DOWN
AT1G13650	hypothetical protein;(source:Araport11)	-2.92055	1.16e-05	0.000204684	DOWN
AT3G44450	hypothetical protein;(source:Araport11)	-2.0669	1.28e-05	0.000222762	DOWN
AT1G73830	Encodes the brassinosteroid signaling component BEE3 (BR-ENHANCED EXPRESSION 3). Positively modulates the shade avoidance syndrome in Arabidopsis seedlings.	-4.96619	1.33e-05	0.000229835	DOWN
AT1G09750	Eukaryotic aspartyl protease family protein;(source:Araport11)	-2.88203	1.33e-05	0.000230095	DOWN
AT1G73620	Pathogenesis-related thaumatin superfamily protein;(source:Araport11)	-4.7654	1.35e-05	0.00023357	DOWN
AT1G07790	Encodes a histone 2B (H2B) protein.	-2.01056	1.41e-05	0.000242521	DOWN
AT4G38660	Pathogenesis-related thaumatin superfamily protein;(source:Araport11)	-2.19843	1.44e-05	0.000246718	DOWN
AT3G11520	Encodes a B-type mitotic cyclin.	-3.43109	1.48e-05	0.000251668	DOWN
AT3G46320	Histone superfamily protein;(source:Araport11)	-3.34359	1.5e-05	0.000254459	DOWN
AT3G01710	TPX2 (targeting protein for Xklp2) protein family;(source:Araport11)	-3.32888	1.53e-05	0.000259319	DOWN
AT5G47920	transcription elongation factor;(source:Araport11)	-4.17475	1.57e-05	0.000265471	DOWN
AT1G21740	DUF630 family protein, putative (DUF630 and DUF632);(source:Araport11)	-2.74174	1.57e-05	0.000265847	DOWN
AT1G69120	Floral homeotic gene encoding a MADS domain protein homologous to SRF transcription factors. Specifies floral meristem and sepal identity. Required for the transcriptional activation of AGAMOUS. Interacts with LEAFY.Binds to promoter and regulates the expression of flowering time genes SVP, SOC1 and AGL24.	-7.58141	1.61e-05	0.00027139	DOWN
AT3G10570	member of CYP77A	-2.89236	1.62e-05	0.000272205	DOWN
AT1G47840	Encodes a putative hexokinase.	-2.22837	1.67e-05	0.000280515	DOWN
AT2G33400	FK506-binding nuclear-like protein;(source:Araport11)	-2.72949	1.68e-05	0.000281538	DOWN
AT3G11210	SGNH hydrolase-type esterase superfamily protein;(source:Araport11)	-2.23482	1.73e-05	0.000289507	DOWN
AT5G15430	Plant calmodulin-binding protein-like protein;(source:Araport11)	-4.33825	1.73e-05	0.000289507	DOWN
AT5G23400	Leucine-rich repeat (LRR) family protein;(source:Araport11)	-2.71161	1.74e-05	0.000289559	DOWN
AT5G55250	Encodes an enzyme which specifically converts IAA to its methyl ester form MelIAA. This gene belongs to the family of carboxyl methyltransferases whose members catalyze the transfer of the methyl group from S-adenosyl-L-methionine to carboxylic acid-containing substrates to form small molecule methyl esters. Expression of TCP genes is downregulated in mutant iamt1-D.	-6.71804	1.75e-05	0.00029033	DOWN
AT1G01420	UDP-glucosyl transferase 72B3;(source:Araport11)	-2.30486	1.76e-05	0.000291496	DOWN
AT3G05980	hypothetical protein;(source:Araport11)	-5.45688	1.75e-05	0.000291496	DOWN
AT2G20750	member of BETA-EXPANSINS. Naming convention from the Expansin Working Group (Kende et al, 2004. Plant Mol Bio)	-4.18602	1.85e-05	0.000305119	DOWN
AT3G55110	ABC-2 type transporter family protein;(source:Araport11)	-2.00512	1.85e-05	0.00030615	DOWN
AT2G19910	RNA-dependent RNA polymerase family protein;(source:Araport11)	-4.87384	1.88e-05	0.000310023	DOWN
AT4G10340	photosystem II encoding the light-harvesting chlorophyll a/b binding protein CP26 of the antenna system of the photosynthetic apparatus The mRNA is cell-to-cell mobile.	-2.08186	1.92e-05	0.000315884	DOWN
AT3G08940	Lhcb4.2 protein (Lhcb4.2, protein involved in the light harvesting complex of photosystem II The mRNA is cell-to-cell mobile.	-2.90131	1.98e-05	0.000323643	DOWN
AT5G44260	Encodes a Tandem CCCH Zinc Finger protein. Interacts and co-localizes with MARD1 and RD21A in processing bodies (PBs) and stress granules (SGs).	-5.05297	1.99e-05	0.000324504	DOWN
AT1G71020	Encodes a nuclear localized plant U-Box protein that interacts with MYC2 and regulates its stability by acting as an E3 ubiquitin ligase and polyubiquitinating MYC2. By this mechanism, it targets MYC2 for destruction thereby affecting JA signaling.	-2.48114	2.02e-05	0.000329636	DOWN
AT3G22790	Encodes a member of the NET superfamily of proteins that potentially couples different membranes to the actin cytoskeleton in plant cells. It binds filamentous actin and is localized to the plasma membrane and plasmodesmata.	-2.73999	2.06e-05	0.000334552	DOWN
AT4G37750	ANT is required for control of cell proliferation and encodes a putative transcriptional regulator similar to AP2. Loss of function alleles have reduced fertility, abnormal ovules and abnormal lateral organs. Expressed specifically in the chalaza and in floral organ primordia.	-3.40898	2.12e-05	0.00034377	DOWN
AT1G14430	glyoxal oxidase-related protein;(source:Araport11)	-3.10796	2.14e-05	0.000346867	DOWN
AT3G60550	cyclin p3;(source:Araport11)	-6.29636	2.17e-05	0.000350935	DOWN
AT5G59870	Encodes HTA6, a histone H2A protein.	-2.99397	2.19e-05	0.000353212	DOWN
AT1G23000	Heavy metal transport/detoxification superfamily protein;(source:Araport11)	-4.2549	2.2e-05	0.000354961	DOWN
AT1G15820	Lhcb6 protein (Lhcb6), light harvesting complex of photosystem II.	-2.63825	2.22e-05	0.000356607	DOWN
AT1G72250	Di-glucose binding protein with Kinesin motor domain-containing protein;(source:Araport11)	-2.54943	2.28e-05	0.000366058	DOWN
AT1G52240	Encodes a member of KPP-like gene family, homolog of KPP (kinase partner protein) gene in tomato. Also a member of the RopGEF (guanine nucleotide exchange factor) family, containing the novel PRONE domain (plant-specific Rop nucleotide exchanger), which is exclusively active towards members of the Rop subfamily .	-2.98412	2.31e-05	0.000369998	DOWN
AT3G20460	Major facilitator superfamily protein;(source:Araport11)	-5.96696	2.35e-05	0.000374319	DOWN
AT5G22310	trichohyalin-like protein;(source:Araport11)	-3.1453	2.36e-05	0.000375254	DOWN
AT2G20870	cell wall protein precursor;(source:Araport11)	-7.45727	2.37e-05	0.0003775	DOWN
AT1G75580	SAUR-like auxin-responsive protein family;(source:Araport11)	-4.2495	2.38e-05	0.000377981	DOWN
AT3G53380	Concanavalin A-like lectin protein kinase family protein;(source:Araport11)	-3.02705	2.39e-05	0.000378689	DOWN
AT4G24710	Encodes an AAA+ ATPase that mediates meiotic chromosome remodeling and crossover maturation.	-2.38479	2.49e-05	0.000391754	DOWN
AT5G55620	hypothetical protein;(source:Araport11)	-2.57867	2.52e-05	0.000395706	DOWN
AT3G44050	P-loop containing nucleoside triphosphate hydrolases superfamily protein;(source:Araport11)	-3.60317	2.55e-05	0.000398771	DOWN
AT3G16380	polyadenylate-binding protein, putative / PABP, putative, similar to polyadenylate-binding protein (poly(A)-binding protein) from {Arabidopsis thaliana} SP:P42731, (Cucumis sativus) GI:7528270, {Homo sapiens} SP:Q13310, {Arabidopsis thaliana} SP:Q05196; contains InterPro entry IPR000504: RNA-binding region RNP-1 (RNA recognition motif) (RRM). Member of the class III family of PABP proteins.	-2.25861	2.57e-05	0.000401872	DOWN
AT2G24230	Leucine-rich repeat protein kinase family protein;(source:Araport11)	-2.37298	2.59e-05	0.000404606	DOWN
AT1G06360	Fatty acid desaturase family protein;(source:Araport11)	-2.57184	2.6e-05	0.000404812	DOWN
AT3G07540	Actin-binding FH2 (formin homology 2) family protein;(source:Araport11)	-2.17893	2.63e-05	0.000408545	DOWN
AT3G46370	Leucine-rich repeat protein kinase family protein;(source:Araport11)	-3.04874	2.68e-05	0.000416613	DOWN
AT5G02540	NAD(P)-binding Rossmann-fold superfamily protein;(source:Araport11)	-2.11868	2.71e-05	0.000420109	DOWN
AT1G01190	member of CYP78A	-3.81858	2.75e-05	0.0004248	DOWN
AT1G11730	Galactosyltransferase family protein;(source:Araport11)	-2.54844	2.79e-05	0.000428665	DOWN
AT2G26760	Cyclin B1;(source:Araport11)	-3.4716	2.79e-05	0.000428665	DOWN
AT5G38970	Encodes a polypeptide involved in the C-6 oxidation of brassinosteroids. Heterologous expression of the protein in yeast conferred the ability to catalyze multiple reactions in which the C-6 position of 6-deoxocastasterone, 6-deoxotyphasterol, 3-dehydro-6-deoxoteasterone and 6-deoxoteasterone are oxidized.	-7.32368	2.81e-05	0.000431127	DOWN
AT1G73600	Encodes a S-adenosyl-L-methionine-dependent phosphoethanolamine N-methyltransferase whose expression is responsive to both phosphate (Pi) and phosphite (Phi) in roots.	-2.47356	2.84e-05	0.000434823	DOWN
AT3G51280	Tetratricopeptide repeat (TPR)-like superfamily protein;(source:Araport11)	-4.48011	2.86e-05	0.000436615	DOWN
AT5G44110	Encodes a member of the NAP subfamily of ABC transporters whose expression pattern is regulated by light and sucrose.	-2.05444	2.92e-05	0.000444264	DOWN
AT1G29930	Subunit of light-harvesting complex II (LHCII),which absorbs light and transfers energy to the photosynthetic reaction center. The mRNA is cell-to-cell mobile.	-2.45635	2.94e-05	0.00044768	DOWN
AT3G28420	Putative membrane lipoprotein;(source:Araport11)	-4.71229	2.95e-05	0.000448328	DOWN
AT5G67460	O-Glycosyl hydrolases family 17 protein;(source:Araport11)	-3.08233	3.07e-05	0.000461484	DOWN
AT4G15960	alpha/beta-Hydrolases superfamily protein;(source:Araport11)	-2.25128	3.08e-05	0.000463508	DOWN
AT4G23290	Encodes a cysteine-rich receptor-like protein kinase.	-2.64345	3.15e-05	0.000471071	DOWN
AT5G61280	Remorin family protein;(source:Araport11)	-4.38025	3.15e-05	0.000471489	DOWN
AT4G28430	Reticulon family protein;(source:Araport11)	-4.02338	3.2e-05	0.000476935	DOWN
AT4G12540	hypothetical protein;(source:Araport11)	-3.68003	3.25e-05	0.000481519	DOWN
AT1G34245	Encodes a secretory peptide EPF2 expressed in proliferating cells of the stomatal lineage, known as meristemoids, and in guard mother cells, the progenitors of stomata. Controls asymmetric cell divisions during stomatal development. EPF2 is related to EPF1, also involved in stomatal development. Its transcript levels change after inducing MUTE expression in a mute background. EPF2 binds to the ER…	-3.6269	3.31e-05	0.000488383	DOWN
AT2G01913	hypothetical protein;(source:Araport11)	-2.34852	3.3e-05	0.000488383	DOWN
AT1G02970	Protein kinase that negatively regulates the entry into mitosis.	-2.67735	3.33e-05	0.000491307	DOWN
AT1G19320	Pathogenesis-related thaumatin superfamily protein;(source:Araport11)	-4.87346	3.36e-05	0.000493712	DOWN
AT1G62510	Bifunctional inhibitor/lipid-transfer protein/seed storage 2S albumin superfamily protein;(source:Araport11)	-3.73653	3.36e-05	0.000493712	DOWN
AT3G17130	Plant invertase/pectin methylesterase inhibitor superfamily protein;(source:Araport11)	-2.41956	3.36e-05	0.000493712	DOWN
AT4G39790	bZIP transcription factor, putative (DUF630 and DUF632);(source:Araport11)	-3.57235	3.36e-05	0.000493907	DOWN
AT4G09060	hypothetical protein;(source:Araport11)	-2.93437	3.37e-05	0.000494985	DOWN
AT1G63650	Mutant has reduced trichomes, anthocyanin, and seed coat mucilage and abnormally patterned stomates. Mutants are defective in jasmonate-induced anthocyanin accumulation. Encodes a bHLH Transcription Factor 1. The protein is functionally redundant with GL3 and TT8 and interacts with TTG1, the myb proteins GL1, PAP1 and 2, CPC and TRY, and it will form heterodimers with GL3. Expression in N (non-ha…	-7.03024	3.4e-05	0.000498616	DOWN
AT3G29280	hypothetical protein;(source:Araport11)	-2.12852	3.44e-05	0.000502905	DOWN
AT2G24210	terpene synthase 10;(source:Araport11)	-6.018	3.5e-05	0.000509122	DOWN
AT1G06350	Fatty acid desaturase family protein;(source:Araport11)	-6.11595	3.63e-05	0.00052628	DOWN
AT2G45970	Encodes a member of the CYP86A subfamily of cytochrome p450 genes. Expressed at moderate levels in flowers, leaves, roots and stems.	-2.273	3.66e-05	0.000529127	DOWN
AT3G54890	Encodes a component of the light harvesting complex associated with photosystem I.	-2.44013	3.76e-05	0.000541585	DOWN
AT1G80050	Encodes an adenosine phosphoribosyl transferase(E.C:2.4.2.7), a constitutively expressed enzyme involved in the one-step salvage of adenine to AMP. This isozyme has high affinity for cytokinins and is likely to be localized to the cytosol.	-2.24643	3.82e-05	0.000548631	DOWN
AT3G44960	shugoshin;(source:Araport11)	-2.90259	3.82e-05	0.00054878	DOWN
AT4G29270	HAD superfamily, subfamily IIIB acid phosphatase;(source:Araport11)	-6.14265	3.88e-05	0.000555111	DOWN
AT1G77960	repressor ROX1-like protein;(source:Araport11)	-2.78461	3.88e-05	0.000555163	DOWN
AT5G38005	other_RNA;(source:Araport11)	-3.48281	3.98e-05	0.000565634	DOWN
AT3G27690	Encodes Lhcb2.4. Belongs to the Lhc super-gene family encodes the light-harvesting chlorophyll a/b-binding (LHC) proteins that constitute the antenna system of the photosynthetic apparatus. The mRNA is cell-to-cell mobile.	-2.73625	4.01e-05	0.000568294	DOWN
AT5G08030	Encodes a member of the glycerophosphodiester phosphodiesterase (GDPD) family.	-4.71121	4e-05	0.000568294	DOWN
AT3G56940	Encodes a putative ZIP protein with varying mRNA accumulation in leaves, stems and roots. Has a consensus carboxylate-bridged di-iron binding site. The mRNA is cell-to-cell mobile.	-2.28384	4.07e-05	0.000574715	DOWN
AT2G29890	Encodes a ubiquitously expressed villin-like protein, whose mRNA may be alternatively processed. Villin belongs to a superfamily of actin binding proteins called the villin/gelsolin family. Animal villins are involved in actin binding. VLN1 protein co-localizes with actin filaments in several assays. VLN1 binds and bundles F-actin in a calcium-independent manner. It does not nucleate, cap or seve…	-2.23888	4.08e-05	0.000575489	DOWN
AT3G51590	Encodes a member of the lipid transfer protein family. Proteins of this family are generally small (~9 kD), basic, expressed abundantly and contain eight Cys residues. The proteins can bind fatty acids and acylCoA esters and can transfer several different phospholipids. They are localized to the cell wall. The LTP12 promoter is active exclusively in the tapetum during the uninucleate microspore a…	-6.18536	4.11e-05	0.000578774	DOWN
AT3G22142	Encodes a Protease inhibitor/seed storage/LTP family protein	-4.71636	4.19e-05	0.000588727	DOWN
AT2G20590	Reticulon family protein;(source:Araport11)	-3.45826	4.22e-05	0.000592707	DOWN
AT5G03870	Glutaredoxin family protein;(source:Araport11)	-5.91321	4.29e-05	0.000600085	DOWN
AT4G23720	transmembrane protein, putative (DUF1191);(source:Araport11)	-4.93525	4.29e-05	0.00060035	DOWN
AT4G23820	Pectin lyase-like superfamily protein;(source:Araport11)	-2.28329	4.41e-05	0.000615466	DOWN
AT2G37380	Encodes a member of the MAKR (MEMBRANE-ASSOCIATED KINASE REGULATOR) gene family. MAKRs have putative kinase interacting motifs and membrane localization signals. Known members include: AT5G26230 (MAKR1), AT1G64080 (MAKR2), AT2G37380 (MAKR3), AT2G39370 (MAKR4), AT5G52870 (MAKR5) and AT5G52900 (MAKR6).	-5.81172	4.47e-05	0.000622061	DOWN
AT5G43890	Encodes a YUCCA-like putative flavin monooxygenase, the activation tagging mutant has increased level of IAA, increased auxin response and phenotype of auxin overproduction, rescues erecta mutant phenotype	-2.78728	4.47e-05	0.000622061	DOWN
AT4G17860	carboxyl-terminal proteinase-like protein, putative (DUF239);(source:Araport11)	-5.13186	4.49e-05	0.00062355	DOWN
AT5G24580	Heavy metal transport/detoxification superfamily protein;(source:Araport11)	-2.86271	4.73e-05	0.000652468	DOWN
AT1G20930	Cyclin-dependent kinase, expressed in flowers and suspension cell culture, expression peaks during M phase in synchronized cultures. Required for proper organization of the shoot apical meristem and for hormone signaling. Expressed in the shoot apical meristem. Involved in regulation of the G2/M transition of the mitotic cell cycle.	-2.41915	4.75e-05	0.000653524	DOWN
AT2G45490	Encodes a member of a family of Ser/Thr kinases whose activities peak during cell division. Transcripts are abundant in tissues rich in dividing cells like roots and flowers but are low or absent in fully expanded leaves and stems. In interphase cells, the protein is predominantly nuclear. During mitosis, the protein associates with plant-specific cytoskeletal structures (preprophase band, phragm…	-2.90308	4.75e-05	0.000653601	DOWN
AT1G52700	alpha/beta-Hydrolases superfamily protein;(source:Araport11)	-2.52423	4.78e-05	0.000656949	DOWN
AT1G28100	hypothetical protein;(source:Araport11)	-2.48097	4.8e-05	0.000658626	DOWN
AT2G31160	LIGHT-DEPENDENT SHORT HYPOCOTYLS-like protein (DUF640);(source:Araport11)	-3.63713	4.93e-05	0.000672618	DOWN
AT1G79420	C-type mannose receptor (DUF620);(source:Araport11)	-2.63406	4.97e-05	0.000675413	DOWN
AT3G57040	response regulator ARR9, A two-component response regulator-like protein with a receiver domain with a conserved aspartate residue and a possible phosphorylation site and at the N-terminal half. Appears to interact with histidine kinase like genes ATHP3 and ATHP2	-2.41269	4.99e-05	0.00067763	DOWN
AT2G31270	Encodes a cyclin-dependent protein kinase. Involved in nuclear DNA replication and plastid division. Located in nucleus and chloroplast.	-2.27228	5.03e-05	0.000682043	DOWN
AT1G01200	RAB GTPase homolog A3;(source:Araport11)	-3.31163	5.06e-05	0.000685013	DOWN
AT5G51670	hypothetical protein (DUF668);(source:Araport11)	-3.62808	5.12e-05	0.000690665	DOWN
AT4G34790	SAUR-like auxin-responsive protein family;(source:Araport11)	-3.74269	5.17e-05	0.00069595	DOWN
AT3G19270	Encodes a protein with ABA 8'-hydroxylase activity, involved in ABA catabolism. Member of the CYP707A gene family.	-3.25499	5.22e-05	0.000701024	DOWN
AT4G00480	MYC-related protein with a basic helix-loop-helix motif at the C-terminus and a region similar to the maize B/R family at the N-terminus	-3.26139	5.22e-05	0.000701024	DOWN
AT4G30250	P-loop containing nucleoside triphosphate hydrolases superfamily protein;(source:Araport11)	-4.08987	5.24e-05	0.00070274	DOWN
AT1G31320	LOB domain-containing protein 4;(source:Araport11)	-3.63735	5.47e-05	0.000731513	DOWN
AT1G15175	Potential natural antisense gene, locus overlaps with AT1G15170	-2.16734	5.53e-05	0.000737823	DOWN
AT5G51850	hypothetical protein;(source:Araport11)	-4.58167	5.72e-05	0.000759077	DOWN
AT2G26330	Homologous to receptor protein kinases. Involved in specification of organs originating from the shoot apical meristem. Contains a cytoplasmic protein kinase catalytic domain, a transmembrane region, and an extracellular leucine-rich repeat. ER has been identified as a quantitative trait locus for transpiration efficiency by influencing epidermal and mesophyll development, stomatal density and po…	-2.05409	5.74e-05	0.000760854	DOWN
AT1G62520	sulfated surface-like glycoprotein;(source:Araport11)	-2.37221	5.77e-05	0.000763723	DOWN
AT2G22810	key regulatory enzyme in the biosynthesis of the plant hormone ethylene. ACS4 is specifically induced by indoleacetic acid (IAA).	-2.06128	5.78e-05	0.000764009	DOWN
AT4G25420	Encodes gibberellin 20-oxidase that is involved in the later steps of the gibberellin biosynthetic pathway. Regulated by a circadian clock. Weak expression response to far red light.	-3.4203	5.82e-05	0.000768814	DOWN
AT4G27440	light-dependent NADPH:protochlorophyllide oxidoreductase B The mRNA is cell-to-cell mobile.	-3.03922	5.88e-05	0.0007759	DOWN
AT3G60840	Encodes MAP65-4, a non-motor microtubule associated protein (MAP) that belongs to the evolutionarily conserved MAP65 family. MAP65-4 specifically associates with the forming mitotic spindle during prophase and with the kinetochore fibers from prometaphase to the end of anaphase. MAP65-4 cross-links microtubules and promotes microtubule bundle elongation.	-2.87364	5.91e-05	0.000778614	DOWN
AT5G35740	Carbohydrate-binding X8 domain superfamily protein;(source:Araport11)	-2.5401	5.95e-05	0.000782622	DOWN
AT4G14650	hypothetical protein;(source:Araport11)	-4.77025	6e-05	0.000788069	DOWN
AT1G03010	Phototropic-responsive NPH3 family protein;(source:Araport11)	-2.65892	6.06e-05	0.000794885	DOWN
AT5G39024	This gene encodes a small protein and has either evidence of transcription or purifying selection.	-2.18486	6.07e-05	0.000795072	DOWN
AT5G24105	Encodes a putative arabinogalactan-protein (AGP41).	-2.25691	6.08e-05	0.000796295	DOWN
AT3G05400	Major facilitator superfamily protein;(source:Araport11)	-2.41932	6.14e-05	0.000802768	DOWN
AT3G12710	DNA glycosylase superfamily protein;(source:Araport11)	-2.69733	6.2e-05	0.000810291	DOWN
AT5G33300	chromosome-associated kinesin-like protein;(source:Araport11)	-2.95636	6.24e-05	0.000814913	DOWN
AT1G04520	Encodes a plasmodesmal protein that may be involved in the intercellular movement of molecules through the plasmodesmata.	-2.27764	6.26e-05	0.000816391	DOWN
AT1G54790	GDSL-motif esterase/acyltransferase/lipase. Enzyme group with broad substrate specificity that may catalyze acyltransfer or hydrolase reactions with lipid and non-lipid substrates.	-2.50624	6.31e-05	0.000821393	DOWN
AT4G24050	NAD(P)-binding Rossmann-fold superfamily protein;(source:Araport11)	-2.36232	6.51e-05	0.000844153	DOWN
AT5G27550	P-loop containing nucleoside triphosphate hydrolases superfamily protein;(source:Araport11)	-2.30073	6.62e-05	0.000855291	DOWN
AT5G07800	Flavin-binding monooxygenase family protein;(source:Araport11)	-2.27736	6.7e-05	0.000861081	DOWN
AT3G51220	WEB family protein (DUF827);(source:Araport11)	-3.37303	6.72e-05	0.000863471	DOWN
AT1G19620	transmembrane protein;(source:Araport11)	-3.53154	6.79e-05	0.00087099	DOWN
AT1G76410	RING/U-box superfamily protein;(source:Araport11)	-2.65836	6.8e-05	0.00087099	DOWN
AT3G02120	hydroxyproline-rich glycoprotein family protein;(source:Araport11)	-3.94397	6.86e-05	0.000876646	DOWN
AT5G54630	zinc finger protein-like protein;(source:Araport11)	-2.82202	6.9e-05	0.000880741	DOWN
AT1G62480	Vacuolar calcium-binding protein-like protein;(source:Araport11)	-2.0741	6.97e-05	0.000888397	DOWN
AT4G39510	member of CYP96A	-2.5145	7.08e-05	0.000902443	DOWN
AT2G20670	sugar phosphate exchanger, putative (DUF506);(source:Araport11)	-2.96596	7.15e-05	0.000910375	DOWN
AT1G67180	zinc finger (C3HC4-type RING finger) family protein / BRCT domain-containing protein;(source:Araport11)	-2.71217	7.19e-05	0.00091398	DOWN
AT1G25440	B-box type zinc finger protein with CCT domain-containing protein;(source:Araport11)	-2.35531	7.2e-05	0.000914531	DOWN
AT4G23496	Belongs to a six-member gene family in Arabidopsis; all members share high sequence similarity in amino- and carboxy-terminal regions. Regulates cortical microtubule organization. Mutant plants exhibit altered patterns of root, leaf and petal growth as a result of defective anisotropic cell expansion.	-6.45621	7.25e-05	0.000919072	DOWN
AT5G60930	P-loop containing nucleoside triphosphate hydrolases superfamily protein;(source:Araport11)	-2.65797	7.38e-05	0.000933314	DOWN
AT5G37010	rho GTPase-activating protein;(source:Araport11)	-3.15498	7.46e-05	0.000943239	DOWN
AT4G14380	cotton fiber protein;(source:Araport11)	-2.37743	7.65e-05	0.000961163	DOWN
AT1G03130	Encodes a protein predicted by sequence similarity with spinach PsaD to be photosystem I reaction center subunit II (PsaD2)	-2.27424	7.8e-05	0.000975429	DOWN
AT4G17680	SBP (S-ribonuclease binding protein) family protein;(source:Araport11)	-3.1266	7.81e-05	0.00097657	DOWN
AT3G06100	Encodes NIP7;1, an anther-specific boric acid transporter of the aquaporin superfamily regulated by an unusual tyrosine in helix 2 of the transport pore.	-3.78471	7.9e-05	0.000986759	DOWN
AT1G12860	Encodes ICE2 (Inducer of CBF Expression 2), a transcription factor of the bHLH family that participates in the response to deep freezing through the cold acclimation-dependent pathway. Overexpression of ICE2 results in increased tolerance to deep freezing stress after cold acclimation.	-2.45543	7.93e-05	0.000988631	DOWN
AT4G25470	Encodes a member of the DREB subfamily A-1 of ERF/AP2 transcription factor family (CBF2). The protein contains one AP2 domain. There are six members in this subfamily, including CBF1, CBF2, and CBF3. This gene is involved in response to low temperature, abscisic acid, and circadian rhythm. Overexpressing this gene leads to increased freeze tolerance and induces the expression level of 85 cold-ind…	-3.60365	7.95e-05	0.000989857	DOWN
AT3G14760	transmembrane protein;(source:Araport11)	-4.00138	8.04e-05	0.000998202	DOWN
AT5G15510	TPX2 (targeting protein for Xklp2) protein family;(source:Araport11)	-2.95213	8.21e-05	0.00101848	DOWN
AT2G27740	RAB6-interacting golgin (DUF662);(source:Araport11)	-2.29361	8.46e-05	0.00104249	DOWN
AT2G05540	Glycine-rich protein family;(source:Araport11)	-2.4763	8.78e-05	0.00107328	DOWN
AT5G24470	Encodes a pseudo-response regulator whose mutation affects various circadian-associated biological events such as flowering time in the long-day photoperiod conditions, red light sensitivity of seedlings during early photomorphogenesis, and the period of free-running rhythms of certain clock-controlled genes including CCA1 and APRR1/TOC1 in constant white light. Acts as transcriptional repressor …	-2.2678	8.79e-05	0.00107328	DOWN
AT2G28950	Encodes an expansin. Naming convention from the Expansin Working Group (Kende et al, 2004. Plant Mol Bio). Involved in the formation of nematode-induced syncytia in roots of Arabidopsis thaliana.	-2.27711	8.93e-05	0.00108935	DOWN
AT4G28950	A member of ROP GTPase gene family.	-3.44651	9e-05	0.00109611	DOWN
AT5G62920	Encodes a Type-A response regulator that is responsive to cytokinin treatment. Its C-ter domain is very short in comparison to other Arabidopsis ARRs (17 total). Arr6 protein is stabilized by cytokinin.	-2.28373	9.08e-05	0.00110473	DOWN
AT5G53210	N/A	-5.59151	9.18e-05	0.00111404	DOWN
AT3G14240	Subtilase family protein;(source:Araport11)	-2.11604	9.28e-05	0.00112506	DOWN
AT5G65350	histone 3 11;(source:Araport11)	-2.98533	9.41e-05	0.00113595	DOWN
AT1G10850	Leucine-rich repeat protein kinase family protein;(source:Araport11)	-2.32204	9.51e-05	0.00114645	DOWN
AT3G02310	MADS-box protein, binds K domain of AG in vivo	-3.39936	9.51e-05	0.00114645	DOWN
AT5G27895	transposable_element_gene;(source:Araport11);gypsy-like retrotransposon family, has a 3.2e-102 P-value blast match to GB:AAD11615 prpol (gypsy_Ty3-element) (Zea mays);(source:TAIR10)	-3.44604	9.66e-05	0.00116054	DOWN
AT1G02810	Plant invertase/pectin methylesterase inhibitor superfamily;(source:Araport11)	-2.38036	9.84e-05	0.00117789	DOWN
AT4G24140	alpha/beta-Hydrolases superfamily protein;(source:Araport11)	-3.17737	9.93e-05	0.00118676	DOWN
AT3G16490	IQ-domain 26;(source:Araport11)	-4.05263	0.00010004	0.0011934	DOWN
AT5G20710	beta-galactosidase 7;(source:Araport11)	-4.17879	0.000100714	0.00119948	DOWN
AT5G40942	Annotated as pseudogene of ribonucleoside-diphosphate reductase small chain/ ribonucleotide reductase.Probably not a pseudogene based on evidence for transcription (RNA-seq) and translation (Ribo-seq) described in PMID:27791167	-2.89101	0.000102319	0.0012153	DOWN
AT3G28310	hypothetical protein (DUF677);(source:Araport11)	-3.07856	0.000102533	0.00121652	DOWN
AT4G27730	oligopeptide transporter	-2.17054	0.000102644	0.00121718	DOWN
AT5G04530	Encodes KCS19, a member of the 3-ketoacyl-CoA synthase family involved in the biosynthesis of VLCFA (very long chain fatty acids).	-3.4107	0.000104309	0.00123359	DOWN
AT1G67040	DnaA initiator-associating protein;(source:Araport11)	-2.26342	0.000105341	0.00124375	DOWN
AT4G30710	QWRF motif protein (DUF566);(source:Araport11)	-2.54297	0.000105849	0.00124709	DOWN
AT5G46690	beta HLH protein 71;(source:Araport11)	-3.19852	0.000107137	0.00125967	DOWN
AT1G53680	Encodes glutathione transferase belonging to the tau class of GSTs. Naming convention according to Wagner et al. (2002).	-2.54207	0.00010867	0.00127348	DOWN
AT5G62280	DUF1442 family protein (DUF1442);(source:Araport11)	-3.53139	0.000109193	0.00127804	DOWN
AT1G27460	encodes a calmodulin-binding protein that is expressed in pollen, suspension culture cells, flowers, and fruits. The mRNA is cell-to-cell mobile.	-2.10105	0.000112027	0.00130654	DOWN
AT1G48260	Encodes a member of the SNF1-related kinase (SnRK) gene family (SnRK3.21), which has also been reported as a member of the CBL-interacting protein kinases (CIPK17).	-2.69786	0.000112784	0.00131397	DOWN
AT3G06840	hypothetical protein;(source:Araport11)	-4.39312	0.000114385	0.00133051	DOWN
AT4G39795	hypothetical protein (DUF581);(source:Araport11)	-2.65523	0.000116252	0.00134651	DOWN
AT3G16420	The PBP1(PYK10-binding protein 1) assists the PYK10 (beta-glucosidase complex) in its activity and may act like a molecular chaperone that facilitates the correct polymerization of PYK10, when tissues are damaged and subcellular structures are destroyed by pests. The mRNA is cell-to-cell mobile.	-2.27239	0.000117435	0.00135596	DOWN
AT1G35530	Encodes FANCM, a highly conserved helicase that functions as a major factor limiting meiotic crossover formation. It is not directly involved in the repair of DNA lesions but suppresses spontaneous somatic homologous recombination via a RecQ helicase (At-RECQ4A)-independent pathway.	-2.03249	0.000119177	0.00137128	DOWN
AT1G77690	Encodes an auxin influx carrier LAX3 (Like Aux1) that promotes lateral root emergence. Auxin-induced expression of LAX3 in turn induces a selection of cell-wall-remodelling enzymes, which are likely to promote cell separation in advance of developing lateral root primordia.	-2.10731	0.000119073	0.00137128	DOWN
AT5G16000	NSP-interacting kinase (NIK1), receptor-like kinase, involved in defense response against geminivirus It acts as a virulence target of the begomovirus nuclear shuttle protein (NSP).	-2.43928	0.000119204	0.00137128	DOWN
AT1G18810	phytochrome kinase substrate-like protein;(source:Araport11)	-2.53618	0.000121351	0.00139015	DOWN
AT5G38300	homeobox Hox-B3-like protein;(source:Araport11)	-2.93765	0.000121556	0.00139177	DOWN
AT5G57780	Encodes a atypical member of the bHLH (basic helix-loop-helix) family transcriptional factors.	-3.34441	0.000122566	0.00140113	DOWN
AT3G21330	basic helix-loop-helix (bHLH) DNA-binding superfamily protein;(source:Araport11)	-3.96886	0.000123295	0.00140654	DOWN
AT3G32980	Peroxidase superfamily protein;(source:Araport11)	-2.92536	0.000125995	0.00143462	DOWN
AT3G60530	Encodes a member of the GATA factor family of zinc finger transcription factors.	-2.17999	0.000126018	0.00143462	DOWN
AT5G65360	Histone superfamily protein;(source:Araport11)	-2.33785	0.000127579	0.00144788	DOWN
AT5G05510	Mad3/BUB1 homology region 1;(source:Araport11)	-3.7651	0.000131359	0.00148173	DOWN
AT1G26600	Member of a large family of putative ligands homologous to the Clavata3 gene. Consists of a single exon. Can partially replace CLV3 function in vivo.	-2.46753	0.000132022	0.00148599	DOWN
AT5G03130	hypothetical protein;(source:Araport11)	-5.43041	0.000135003	0.00151643	DOWN
AT5G22430	Pollen Ole e 1 allergen and extensin family protein;(source:Araport11)	-4.60671	0.000136555	0.00152994	DOWN
AT5G19060	cytochrome P450 family protein;(source:Araport11)	-2.30462	0.000137939	0.00153916	DOWN
AT2G15090	Encodes KCS8, a member of the 3-ketoacyl-CoA synthase family involved in the biosynthesis of VLCFA (very long chain fatty acids). The mRNA is cell-to-cell mobile.	-2.08735	0.000138798	0.00154481	DOWN
AT4G10630	Glutaredoxin family protein;(source:Araport11)	-4.09705	0.000140523	0.00155769	DOWN
AT4G01460	basic helix-loop-helix (bHLH) DNA-binding superfamily protein;(source:Araport11)	-2.88969	0.000141404	0.00156608	DOWN
AT5G19170	NEP-interacting protein, putative (DUF239);(source:Araport11)	-4.52629	0.000141605	0.00156652	DOWN
AT1G05470	Encodes an inositol polyphosphate 5' phosphatase (5PTase) that is required for the proper recruitment of cells into developing vascular tissue in leaves and cotyledons. It is most similar to Type I 5PTases that are known to cleave a phosphate from IP3 or IP4. cvp2 mutants have elevated levels of IP3 and are hypersensitive to ABA in seed germination assays.	-2.037	0.000142633	0.00157312	DOWN
AT3G43960	Encodes a putative cysteine proteinase. Mutants exhibit shorter root hairs under phosphate-deficient conditions.	-2.43169	0.000142574	0.00157312	DOWN
AT3G54340	Floral homeotic gene encoding a MADS domain protein homologous to SRF transcription factors. Specifies petal and stamen identities. Associates with PISTILLATA.	-6.32383	0.000142727	0.00157316	DOWN
AT1G21810	Encodes a protein that localizes at motile vesicle-like small compartments in differentiating xylem cells that is associated with microtubule plus-ends. VETH-positive compartments are unlikely to be elements in conventional endomembrane trafficking pathways. It can associate with COG2, and together these two proteins co-localize with the EXO70A1 exocyst subunit, tethering EXO70A1 to compartments …	-2.85658	0.000144972	0.00159411	DOWN
AT4G13410	encodes a gene similar to cellulose synthase	-2.03619	0.000145104	0.00159476	DOWN
AT4G33260	Encodes a CDC20 protein that interacts with APC subunits, components of the mitochondrial checkpoint complex and mitotic cyclin substrates and is indispensable for normal plant development and fertility.	-3.23998	0.000145313	0.00159526	DOWN
AT5G48490	Encodes a protein with similarity to a lipid transfer protein that may contribute to systemic acquired resistance (SAR).	-8.97318	0.000145256	0.00159526	DOWN
AT3G23450	transmembrane protein;(source:Araport11)	-2.49271	0.000148425	0.00161909	DOWN
AT5G54510	Encodes an IAA-amido synthase that conjugates Ala, Asp, Phe, and Trp to auxin. Lines overexpressing this gene accumulate IAA-ASP and are hypersensitive to several auxins. Identified as a dominant mutation that displays shorter hypocotyls in light grown plants when compared to wild type siblings. Protein is similar to auxin inducible gene from pea (GH3).	-2.39846	0.000149166	0.00162475	DOWN
AT1G23340	carboxyl-terminal proteinase, putative (DUF239);(source:Araport11)	-3.88283	0.000152837	0.00165422	DOWN
AT1G17030	hypothetical protein;(source:Araport11)	-2.5681	0.000153879	0.00166123	DOWN
AT5G14070	Encodes glutaredoxin ROXY2. ROXY2, together with ROXY1 (AT3G02000), controls anther development. roxy1 roxy2 double mutants are sterile and do not produce pollen.	-3.55212	0.000155411	0.00167447	DOWN
AT1G13635	DNA glycosylase superfamily protein;(source:Araport11)	-6.04516	0.00015687	0.00168604	DOWN
AT1G20720	RAD3-like DNA-binding helicase protein;(source:Araport11)	-2.25339	0.000157253	0.00168934	DOWN
AT3G51470	Protein phosphatase 2C family protein;(source:Araport11)	-2.05409	0.000157781	0.00169348	DOWN
AT3G60220	Encodes a putative RING-H2 zinc finger protein ATL4 (ATL4).	-3.02811	0.000159975	0.00171394	DOWN
AT2G37280	Encodes an ATP-binding cassette (ABC) transporter. Expressed in the vascular tissue of primary stem.	-4.38263	0.000160145	0.00171398	DOWN
AT3G25100	Required for normal meiosis, may act in the last round of DNA replication prior to meiosis, sequence similar to yeast CDC45	-2.44025	0.000161502	0.00172736	DOWN
AT4G14310	Transducin/WD40 repeat-like superfamily protein;(source:Araport11)	-2.59623	0.000164827	0.00175687	DOWN
AT3G57830	Leucine-rich repeat protein kinase family protein;(source:Araport11)	-2.51282	0.000165655	0.00176233	DOWN
AT2G05995	other_RNA;(source:Araport11)	-2.20804	0.000166504	0.00176704	DOWN
AT5G16600	Encodes a putative transcription factor (MYB43).	-3.0123	0.000166793	0.00176842	DOWN
AT2G47930	arabinogalactan protein 26;(source:Araport11)	-2.42877	0.000168254	0.00177991	DOWN
AT4G37110	Zinc-finger domain of monoamine-oxidase A repressor R1;(source:Araport11)	-2.18251	0.000171327	0.00180428	DOWN
AT3G57010	Calcium-dependent phosphotriesterase superfamily protein;(source:Araport11)	-3.62039	0.000173014	0.00181849	DOWN
AT1G34355	Encodes PS1 (Parallel Spindle 1). Mutations in PS1 lead to diploid male spores, diploid pollen grains, and spontaneous triploid plants in the next generation. Female meiosis is not affected in the mutants.	-3.25136	0.000176174	0.00184734	DOWN
AT4G25240	Encodes GPI-anchored SKU5-like protein.	-3.28257	0.000176562	0.00185052	DOWN
AT3G50570	hydroxyproline-rich glycoprotein family protein;(source:Araport11)	-3.20357	0.000176794	0.00185207	DOWN
AT1G34580	Major facilitator superfamily protein;(source:Araport11)	-5.14855	0.000179885	0.00188175	DOWN
AT1G69040	ACT-domain containing protein involved in feedback regulation of amino acid metabolism	-2.07184	0.000182805	0.00190503	DOWN
AT4G26540	Leucine-rich repeat receptor-like protein kinase family protein;(source:Araport11)	-2.79699	0.000183439	0.00191073	DOWN
AT5G54148	sarcosine dehydrogenase-2C protein;(source:Araport11)	-2.50018	0.000183905	0.00191377	DOWN
AT3G10310	P-loop nucleoside triphosphate hydrolases superfamily protein with CH (Calponin Homology) domain-containing protein;(source:Araport11)	-2.54572	0.00018444	0.00191843	DOWN
AT2G41990	late embryogenesis abundant protein;(source:Araport11)	-3.95012	0.000184715	0.00191879	DOWN
AT3G26330	putative cytochrome P450	-5.80479	0.000185872	0.00192736	DOWN
AT3G47500	Dof-type zinc finger domain-containing protein, identical to H-protein promoter binding factor-2a GI:3386546 from (Arabidopsis thaliana). Interacts with LKP2 and FKF1, but its overexpression does not change flowering time under short or long day conditions.	-2.83844	0.000187721	0.00194333	DOWN
AT4G24265	homeobox protein;(source:Araport11)	-2.91116	0.000190053	0.00195914	DOWN
AT3G61610	Galactose mutarotase-like superfamily protein;(source:Araport11)	-2.11664	0.000191874	0.00197328	DOWN
AT3G48540	Cytidine/deoxycytidylate deaminase family protein;(source:Araport11)	-2.34734	0.000200487	0.0020465	DOWN
AT1G14250	GDA1/CD39 nucleoside phosphatase family protein;(source:Araport11)	-2.80966	0.000202098	0.00205356	DOWN
AT5G64080	Bifunctional inhibitor/lipid-transfer protein/seed storage 2S albumin superfamily protein;(source:Araport11)	-2.28758	0.000206603	0.00208948	DOWN
AT2G37070	Encodes a microtubule-associated protein track growing microtubule plus ends.	-2.89719	0.000214709	0.00216148	DOWN
AT5G22880	Encodes a histone 2B (H2B) protein. This protein can be ubiquitinated in planta, and this modification depends on the HUB1 and HUB2 E3 ubiquitin ligases.	-2.43472	0.000214969	0.0021631	DOWN
AT3G01330	Member of the E2F transcription factors, (cell cycle genes), key components of the cyclin D/retinoblastoma/E2F pathway.	-2.96951	0.000217714	0.00218672	DOWN
AT5G67390	glycosyltransferase-like protein;(source:Araport11)	-3.28014	0.000220287	0.0022075	DOWN
AT1G64625	Encodes a plant-specific basic helix-loop-helix (bHLH) protein that is required for normal meiotic entry and the establishment of meiotic synchrony. It plays a role in xylem differentiation downstream of auxin.	-4.16628	0.000220438	0.00220801	DOWN
AT3G17350	wall-associated receptor kinase carboxy-terminal protein;(source:Araport11)	-2.00223	0.000225749	0.00224887	DOWN
AT3G61820	Eukaryotic aspartyl protease family protein;(source:Araport11)	-2.04897	0.000226307	0.00225341	DOWN
AT5G07690	Encodes a putative transcription factor (MYB29) that acts as a negative regulator of mitochondrial stress responses.	-2.12833	0.00022704	0.00225866	DOWN
AT5G13630	Encodes magnesium chelatase involved in plastid-to-nucleus signal transduction.	-2.17566	0.000231737	0.00229754	DOWN
AT1G20030	Pathogenesis-related thaumatin superfamily protein;(source:Araport11)	-2.92343	0.000231978	0.00229839	DOWN
AT1G78260	RNA-binding (RRM/RBD/RNP motifs) family protein;(source:Araport11)	-3.63817	0.000233374	0.00230909	DOWN
AT5G52930	hypothetical protein (DUF295);(source:Araport11)	-3.45281	0.000234514	0.00231828	DOWN
AT1G07270	Cell division control, Cdc6;(source:Araport11)	-2.53096	0.000234969	0.00232173	DOWN
AT4G01680	Encodes a putative transcription factor (MYB55).	-2.99816	0.00023765	0.00233935	DOWN
AT3G54560	Encodes HTA11, a histone H2A protein. Loss of all H2A.Z (triple mutant with HTA8 and HTA9) results in a reduction in DNA methylation of transposons but not that of genes. Loss of H2A.Z causes misregulation of many genes involved in the response to developmental and environmental cues, and that these genes tend to have high levels of gene-body H2A.Z.	-2.38189	0.000242774	0.00237637	DOWN
AT1G13670	hypothetical protein;(source:Araport11)	-5.62185	0.00024347	0.00238212	DOWN
AT5G39220	alpha/beta-Hydrolases superfamily protein;(source:Araport11)	-4.86668	0.000247232	0.00241208	DOWN
AT4G25490	Transcriptional activator that binds to the DRE/CRT regulatory element and induces COR (cold-regulated) gene expression increasing plant freezing tolerance. It encodes a member of the DREB subfamily A-1 of ERF/AP2 transcription factor family (CBF1). The protein contains one AP2 domain. There are six members in this subfamily, including CBF1, CBF2, and CBF3. This gene is involved in response to lo…	-3.3001	0.00025	0.00243406	DOWN
AT5G42330	hypothetical protein;(source:Araport11)	-2.76997	0.000251329	0.00244266	DOWN
AT5G42230	serine carboxypeptidase-like 41;(source:Araport11)	-5.47872	0.000251478	0.00244303	DOWN
AT1G04425	other_RNA;(source:Araport11)	-2.75222	0.00025429	0.00246379	DOWN
AT1G65330	Type I MADS-box protein, regulated by MEA and FIE, expressed transiently after fertilization in embryo and endosperm.	-5.69439	0.00025537	0.00247316	DOWN
AT1G18330	EARLY-PHYTOCHROME-RESPONSIVE1	-2.9721	0.000258834	0.00250229	DOWN
AT3G48260	Encodes a member of the WNK family (9 members in all) of protein kinases, the structural design of which is clearly distinct from those of other known protein kinases, such as receptor-like kinases and mitogen-activated protein kinases.	-4.13731	0.000259347	0.00250504	DOWN
AT5G27000	Encodes a kinesin-like protein that binds microtubules in an ATP-dependent manner.	-2.18562	0.000260248	0.00251153	DOWN
AT1G04310	encodes an ethylene receptor related to bacterial two-component histidine kinases.	-2.43063	0.000260785	0.0025145	DOWN
AT5G42180	Peroxidase superfamily protein;(source:Araport11)	-5.4163	0.000265936	0.00255629	DOWN
AT2G41340	NRPE5-like protein of unknown function; homologous to budding yeast RPB5	-3.39481	0.000275765	0.00263691	DOWN
AT3G42800	AF-like protein;(source:Araport11)	-5.31796	0.000276247	0.00264036	DOWN
AT4G28720	Auxin biosynthetic gene regulated by RVE1. Overexpression leads to suppression of bri1 phenotype.	-5.10789	0.000277881	0.00265482	DOWN
AT2G23690	HTH-type transcriptional regulator;(source:Araport11)	-2.45426	0.000288791	0.0027459	DOWN
AT1G68800	Encodes a TCP transcription factor, closely related to teosinte branched1, arrests axillary bud development and prevents axillary bud outgrowth. Transcription level and mutant phenotype are weaker than its homolog BRC1 (At3G18550).	-5.34234	0.000293584	0.00278663	DOWN
AT3G53530	Chloroplast-targeted copper chaperone protein;(source:Araport11)	-3.15907	0.000305869	0.00287832	DOWN
AT1G24020	MLP-like protein 423;(source:Araport11)	-2.76864	0.000312622	0.00292804	DOWN
AT2G46790	Pseudo-response regulator PRR9. Involved in clock function. PRR7 and PRR9 are partially redundant essential components of a temperature-sensitive circadian system. CCA1 and LHY had a positive effect on PRR9. Interact with TOC1 in a yeast two-hybrid assay. Acts as transcriptional repressor of CCA1 and LHY.	-4.34165	0.000313159	0.00293182	DOWN
AT4G20230	terpenoid synthase superfamily protein;(source:Araport11)	-3.93498	0.000318818	0.00297338	DOWN
AT5G41820	RAB geranylgeranyl transferase alpha subunit 2;(source:Araport11)	-2.1694	0.000320357	0.00298519	DOWN
AT5G48600	member of SMC subfamily	-2.01523	0.000321391	0.00299355	DOWN
AT2G17620	Cyclin B2;(source:Araport11)	-3.46402	0.000331227	0.003067	DOWN
AT2G18060	Encodes a NAC-domain transcription factor that is expressed in developing vessels and protoxylem. Along with other members of this family, VND1 appears to regulate the development of genes required for secondary cell wall biosynthesis.	-2.57568	0.000334786	0.00309596	DOWN
AT5G15580	Encodes LONGIFOLIA1 (LNG1). Regulates leaf morphology by promoting cell expansion in the leaf-length direction. The LNG1 homologue LNG2 (At3g02170) has similar function.	-2.01576	0.000339824	0.0031333	DOWN
AT1G66050	Encodes a protein that is similar to VIM1 but is not involved in cytosine methylation. This protein has an N-terminal PHD domain and two RING domains surrounding an SRA domain. ORTH5/VIM2 has E3 ubiquitin ligase activity in vitro.	-3.67268	0.000342026	0.00314884	DOWN
AT3G12870	transmembrane protein;(source:Araport11)	-4.38879	0.000350431	0.00321353	DOWN
AT3G49110	Class III peroxidase Perx33. Expressed in roots. Located in the cell wall. Involved in cell elongation. Expression activated by light. May play a role in generating H2O2 during defense response. The mRNA is cell-to-cell mobile.	-3.1081	0.000351266	0.00321849	DOWN
AT1G71760	hypothetical protein;(source:Araport11)	-2.962	0.000354395	0.00324039	DOWN
AT2G44690	A member of ROP GTPase gene family.	-2.21019	0.000357715	0.00326666	DOWN
AT1G70560	TAA1 is involved in the shade-induced production of indole-3-pyruvate (IPA), a precursor to IAA, a biologically active auxin. It is also involved in regulating many aspects of plant growth and development from embryogenesis to flower formation and plays a role in ethylene-mediated signaling. This enzyme can catalyze the formation of IPA from L-tryptophan. Though L-Trp is expected to be the prefer…	-2.80623	0.000359416	0.0032781	DOWN
AT3G26932	dsRNA-binding protein 3;(source:Araport11)	-2.86858	0.000362048	0.00329525	DOWN
AT1G05440	C-8 sterol isomerase;(source:Araport11)	-4.29389	0.000362216	0.00329541	DOWN
AT1G63820	CCT motif family protein;(source:Araport11)	-2.3505	0.000364446	0.00330691	DOWN
AT1G68050	Encodes FKF1, a flavin-binding kelch repeat F box protein, is clock-controlled, regulates transition to flowering. Forms a complex with GI on the CO promoter to regulate CO expression.	-2.11216	0.000364837	0.00330691	DOWN
AT3G49950	GRAS family transcription factor;(source:Araport11)	-5.47422	0.000364406	0.00330691	DOWN
AT4G05520	Encodes AtEHD2, one of the Arabidopsis Eps15 homology domain proteins involved in endocytosis (AtEHD1, At3g20290).	-2.41151	0.000374888	0.00338264	DOWN
AT1G21060	Serine/Threonine-kinase, putative (Protein of unknown function, DUF547);(source:Araport11)	-2.08419	0.000376588	0.00339518	DOWN
AT1G51055	FBD-like domain family protein;(source:Araport11)	-5.92323	0.000379718	0.00342059	DOWN
AT2G17630	Pyridoxal phosphate (PLP)-dependent transferases superfamily protein;(source:Araport11)	-2.11948	0.000381024	0.00342953	DOWN
AT3G02500	mental retardation GTPase activating protein;(source:Araport11)	-4.38191	0.000384304	0.00345338	DOWN
AT4G32830	Encodes a member of a family of Ser/Thr kinases whose activities peak during cell division. Transcripts are abundant in tissues rich in dividing cells like roots and flowers but are low or absent in fully expanded leaves and stems. In interphase cells, the protein is predominantly nuclear. During mitosis, the protein associates with plant-specific cytoskeletal structures (preprophase band, phragm…	-2.34928	0.000388816	0.00348427	DOWN
AT5G60880	Encodes BASL (BREAKING OF ASYMMETRY IN THE STOMATAL LINEAGE), a regulator of asymmetric divisions. In asymmetrically dividing stomatal-lineage cells, BASL accumulates in a polarized crescent at the cell periphery before division, and then localizes differentially to the nucleus and a peripheral crescent in self-renewing cells and their sisters after division. Its transcript levels change after in…	-6.75685	0.000389015	0.00348427	DOWN
AT3G22120	cell wall-plasma membrane linker protein homolog (CWLP)	-2.60157	0.000390088	0.00349105	DOWN
AT5G06940	Leucine-rich repeat receptor-like protein kinase family protein;(source:Araport11)	-2.82631	0.000397939	0.00354526	DOWN
AT4G37490	Cyclin-dependent protein kinase CYCB1;1. Functions as an effector of growth control at G2/M. Regulated by TCP20.	-3.0569	0.000403813	0.00358462	DOWN
AT5G01910	myelin transcription factor;(source:Araport11)	-3.83404	0.000403715	0.00358462	DOWN
AT1G50280	Phototropic-responsive NPH3 family protein;(source:Araport11)	-2.11079	0.000416649	0.00368068	DOWN
AT5G01120	hypothetical protein (DUF674);(source:Araport11)	-5.84796	0.000418348	0.0036885	DOWN
AT1G49910	Encodes a homolog of the yeast and human BUB3 (BUDDING UNINHIBITED BY BENZYMIDAZOL 3) protein. Yeast and human BUB3s function in spindle assembly checkpoint control.	-2.94005	0.000420072	0.00370048	DOWN
AT3G28380	P-glycoprotein 17;(source:Araport11)	-2.78943	0.000420044	0.00370048	DOWN
AT1G61450	CAP-gly domain linker;(source:Araport11)	-4.03499	0.000421726	0.00371058	DOWN
AT1G75590	SAUR-like auxin-responsive protein family;(source:Araport11)	-4.13054	0.00043237	0.00378751	DOWN
AT3G59480	Encodes a member of the fructokinase gene family. Nomenclature according to Riggs 2017 has been adopted for the family by the community (personal communication, Boernke, Callis, Granot, Boernke, and Smeekens).	-3.20191	0.000435028	0.00380168	DOWN
AT3G18900	ternary complex factor MIP1 leucine-zipper protein;(source:Araport11)	-2.1541	0.000438976	0.00382673	DOWN
AT5G63540	Encodes RMI1. Suppresses somatic crossovers. Essential for resolution of meiotic recombination intermediates.	-3.16643	0.000442349	0.00384991	DOWN
AT2G01505	Member of a large family of putative ligands homologous to the Clavata3 gene. Consists of a single exon.	-2.78313	0.000446324	0.00387876	DOWN
AT2G39855	plant/protein;(source:Araport11)	-3.49202	0.00045792	0.00397009	DOWN
AT4G13690	RNA-binding protein;(source:Araport11)	-2.797	0.000458383	0.00397009	DOWN
AT3G59900	Encodes ARGOS (Auxin-Regulated Gene Involved in Organ Size). Inducible by auxin. Involved in lateral organ size control. Transgenic plants expressing sense or antisense ARGOS cDNA display enlarged or reduced aerial organs, respectively. The alteration in organ size is attributable mainly to changes in cell number and the duration of organ growth.	-2.04984	0.0004593	0.00397576	DOWN
AT3G53250	SAUR-like auxin-responsive protein family;(source:Araport11)	-5.78395	0.000460739	0.0039835	DOWN
AT5G12360	Encodes a protein that protects meiotic centromere cohesion.	-2.14212	0.000462141	0.00399247	DOWN
AT1G10460	germin-like protein (GLP7)	-2.20682	0.000464245	0.00400749	DOWN
AT5G22500	Encodes a member of the eight-member gene family encoding alcohol-forming fatty acyl-CoA reductases (FARs) identified in Arabidopsis thaliana. Three of the FARs, FAR1 (At5g22500), FAR4 (At3g44540) and FAR5 (At3g44550), are shown to generate the fatty alcohols found in root, seed coat, and wound-induced leaf tissue.	-3.17907	0.000464644	0.00400936	DOWN
AT3G51400	hypothetical protein (DUF241);(source:Araport11)	-2.20385	0.000470423	0.00404649	DOWN
AT5G37950	UDP-Glycosyltransferase superfamily protein;(source:Araport11)	-6.65301	0.000483583	0.00413697	DOWN
AT3G24515	ubiquitin-conjugating enzyme 37;(source:Araport11)	-2.01745	0.000489293	0.004172	DOWN
AT2G25880	Encodes a member of a family of Ser/Thr kinases whose activities peak during cell division. Transcripts are abundant in tissues rich in dividing cells like roots and flowers but are low or absent in fully expanded leaves and stems. In interphase cells, the protein is predominantly nuclear. During mitosis, the protein associates with plant-specific cytoskeletal structures (preprophase band, phragm…	-3.10085	0.00049669	0.00421946	DOWN
AT1G11080	serine carboxypeptidase-like 31;(source:Araport11)	-4.01025	0.000505274	0.00427747	DOWN
AT3G22540	hypothetical protein (DUF1677);(source:Araport11)	-6.35777	0.000510154	0.00431545	DOWN
AT1G53035	transmembrane protein;(source:Araport11)	-2.5225	0.000513222	0.00433304	DOWN
AT2G27970	CDK-subunit 2;(source:Araport11)	-2.18624	0.000515107	0.00434561	DOWN
AT4G21200	Encodes a protein with gibberellin 2-oxidase activity which acts specifically on C-20 gibberellins.	-2.66224	0.000518517	0.00436765	DOWN
AT3G15570	Phototropic-responsive NPH3 family protein;(source:Araport11)	-2.34029	0.000524037	0.00441076	DOWN
AT3G59400	GUN, genomes uncoupled, is necessary for coupling the expression of some nuclear genes to the functional state of the chloroplast. Binds to the magnesium chelatase complex and promotes formation of the substrate,a tetrapyrrole signaling molecule. Porphyrin-binding protein that enhances the activity of Mg-chelatase. Although required for chlorophyll accumulation under normal growth conditions, GUN…	-2.46851	0.000524441	0.00441247	DOWN
AT3G21090	ABC-2 type transporter family protein;(source:Araport11)	-4.85847	0.000531849	0.00446031	DOWN
AT4G32890	Encodes a member of the GATA factor family of zinc finger transcription factors.	-2.97391	0.000550047	0.00459267	DOWN
AT5G59260	Concanavalin A-like lectin protein kinase family protein;(source:Araport11)	-4.20022	0.000560588	0.00466469	DOWN
AT2G20515	pollen Ole e I family allergen protein;(source:Araport11)	-3.16234	0.000574087	0.00476076	DOWN
AT3G19200	hypothetical protein;(source:Araport11)	-5.05398	0.000574927	0.00476411	DOWN
AT5G05860	Encodes a cytokinin N-glucosyltransferase that is involved in cytokinin homeostasis and cytokinin response in planta through cytokinin N-glucosylation. Expression is induced by ABA, mannitol and drought stress. Analysis of overexpressors and loss of function mutants indicate a role in response to osmotic and drought stress.	-2.03134	0.000584121	0.00483072	DOWN
AT1G75940	encodes a protein similar to the BGL4 beta-glucosidase from Brassica napus. The ATA27 protein is predicted to have an ER retention signal and an acidic isoelectric point, suggesting that it may be localized to the ER lumen.	-6.45343	0.000604158	0.0049632	DOWN
AT1G09610	glucuronoxylan 4-O-methyltransferase-like protein (DUF579);(source:Araport11)	-2.0798	0.000608726	0.00498577	DOWN
AT1G16070	Member of TLP family	-3.49193	0.000609746	0.00499226	DOWN
AT2G42870	Encodes PHYTOCHROME RAPIDLY REGULATED1 (PAR1), an atypical basic helix-loop-helix (bHLP) protein. Closely related to PAR2 (At3g58850). Up regulated after simulated shade perception. Acts in the nucleus to control plant development and as a negative regulator of shade avoidance response. Functions as transcriptional repressor of auxin-responsive genes SAUR15 (AT4G38850) and SAUR68 (AT1G29510).	-4.24988	0.000616625	0.00504106	DOWN
AT1G28290	Encodes an atypical arabinogalactan protein that is localized to the plasma membrange. AGP31 is highly expressed in flowers and vascular tissue and is repressed by jasmonic acid. AGP31 may play a role in vascular tissue function during defense and development.	-4.09697	0.000631216	0.00513575	DOWN
AT2G42900	Plant basic secretory protein (BSP) family protein;(source:Araport11)	-2.68149	0.000637354	0.00517196	DOWN
AT5G45307	Encodes a microRNA that targets AGO1. MicroRNAs are regulatory RNAs with a mature length of ~21-nucleotides that are processed from hairpin precursors by Dicer-like enzymes. MicroRNAs can negatively regulate gene expression by attenuating translation or by directing mRNA cleavage.Mature sequence: UCGCUUGGUGCAGGUCGGGAA. MIR168a is highly expressed and predominantly produces a 21-nt miR168 species.…	-2.66534	0.000639511	0.00518517	DOWN
AT3G56100	Protein kinase expressed in meristematic cells. Phosphorylates AGL24.	-3.5942	0.000642462	0.00520539	DOWN
AT1G05065	Member of a large family of putative ligands homologous to the Clavata3 gene. Consists of a single exon.	-2.64609	0.000649194	0.00524667	DOWN
AT1G16330	core cell cycle genes	-2.65545	0.000649756	0.00524735	DOWN
AT1G18350	MAP kinase kinase7. Member of plant mitogen-activated protein kinase kinase group D. Negative regulator of polar auxin transport. Overexpression leads to activation of basal and systemic acquired resistance.	-6.09413	0.000651535	0.00525732	DOWN
AT5G56320	member of Alpha-Expansin Gene Family. Naming convention from the Expansin Working Group (Kende et al, 2004. Plant Mol Bio)	-3.47363	0.000653117	0.00526092	DOWN
AT2G22140	Forms a complex with MUS81 that functions as endonuclease in DNA recombination and repair processes.	-2.68901	0.000655839	0.00528091	DOWN
AT5G27890	hypothetical protein;(source:Araport11)	-2.84648	0.000659132	0.00530159	DOWN
AT5G11550	ARM repeat superfamily protein;(source:Araport11)	-2.08788	0.000662064	0.00531543	DOWN
AT3G19210	Encodes RAD54, a member of the SWI2/SNF2 family of DNA-stimulated ATPases. Functions in DNA repair via homologous recombination.	-2.01716	0.000666609	0.00534498	DOWN
AT4G29140	Encodes Activated Disease Susceptibility 1 (ADS1), a putative MATE (multidrug and toxic compound extrusion) transport protein that negatively regulates plant disease resistance.	-2.23658	0.000678955	0.0054155	DOWN
AT3G56300	Cysteinyl-tRNA synthetase, class Ia family protein;(source:Araport11)	-2.24666	0.000683414	0.00544694	DOWN
AT2G26700	Encodes PID2, a homolog of PID. Simultaneous disruption of PID(AT2G34650) and its 3 closest homologs (PID2/AT2G26700, WAG1/AT1G53700, and WAG2/AT3G14370) abolishes the formation of cotyledons.	-2.93257	0.000684398	0.00545082	DOWN
AT1G51780	encodes a member of the six Arabidopsis IAA-amino acid conjugate hydrolase subfamily and conjugates and is very similar to IAR3.	-3.26706	0.000684763	0.00545175	DOWN
AT4G21970	senescence regulator (Protein of unknown function, DUF584);(source:Araport11)	-3.32453	0.000687823	0.00547015	DOWN
AT4G13495	other_RNA;(source:Araport11)	-2.67733	0.000690537	0.00548975	DOWN
AT1G26210	AtSOFL1 acts redundantly with AtSOFL2 as positive regulator of cytokinin levels.	-2.89516	0.000699551	0.00554732	DOWN
AT2G38160	hypothetical protein;(source:Araport11)	-2.16393	0.000707194	0.00559579	DOWN
AT5G02440	60S ribosomal protein L36;(source:Araport11)	-3.40317	0.000712303	0.00562606	DOWN
AT3G52910	Growth regulating factor encoding transcription activator. One of the nine members of a GRF gene family, containing nuclear targeting domain. Involved in leaf development and expressed in root, shoot and flower.	-4.78585	0.000713812	0.00563528	DOWN
AT2G35075	hypothetical protein;(source:Araport11)	-4.71127	0.000715613	0.00564407	DOWN
AT1G58170	Disease resistance-responsive (dirigent-like protein) family protein;(source:Araport11)	-2.38315	0.000718324	0.00566144	DOWN
AT1G22220	F-box family protein;(source:Araport11)	-2.77169	0.000718722	0.00566248	DOWN
AT1G63520	hypothetical protein (DUF3527);(source:Araport11)	-3.95837	0.000734711	0.00577601	DOWN
AT1G05490	chromatin remodeling 31;(source:Araport11)	-2.78143	0.000736275	0.00578416	DOWN
AT1G20480	AMP-dependent synthetase and ligase family protein;(source:Araport11)	-2.51554	0.000758542	0.0059209	DOWN
AT4G34250	Encodes KCS16, a member of the 3-ketoacyl-CoA synthase family involved in the biosynthesis of VLCFA (very long chain fatty acids).	-2.20153	0.000766863	0.0059715	DOWN
AT3G50870	Encodes a GATA transcriptional regulator required to position the proembryo boundary in the early embryo. Regulates shoot apical meristem and flower development.	-3.71229	0.000769236	0.00598278	DOWN
AT4G12440	adenine phosphoribosyl transferase 4;(source:Araport11)	-4.84439	0.000769472	0.00598278	DOWN
AT3G05140	ROP binding protein kinases 2;(source:Araport11)	-3.03953	0.000770538	0.00598711	DOWN
AT4G29905	hypothetical protein;(source:Araport11)	-2.23169	0.000773822	0.00600595	DOWN
AT1G30040	Encodes a gibberellin 2-oxidase that acts on C-19 gibberellins. AtGA2OX2 expression is responsive to cytokinin and KNOX activities.	-2.09836	0.000776561	0.00601869	DOWN
AT2G42220	Rhodanese/Cell cycle control phosphatase superfamily protein;(source:Araport11)	-2.17731	0.00078078	0.00604071	DOWN
AT5G24330	Encodes a SET-domain protein, a H3K27 monomethyltransferases required for chromatin structure and gene silencing. Regulates heterochromatic DNA replication. Contains a PCNA-binding domain. ATXR6 accumulates preferentially during the late G1 or S phase, suggesting that it plays a role in cell-cycle regulation or progression.	-3.42511	0.000782627	0.00605287	DOWN
AT3G05415	transposable_element_gene;(source:Araport11);non-LTR retrotransposon family (LINE), has a 9.0e-48 P-value blast match to GB:AAA67727 reverse transcriptase (LINE-element) (Mus musculus);(source:TAIR10)	-2.59136	0.000789638	0.00609026	DOWN
AT4G28180	hypothetical protein;(source:Araport11)	-2.18346	0.000789889	0.00609026	DOWN
AT5G26230	Encodes a member of the MAKR (MEMBRANE-ASSOCIATED KINASE REGULATOR) gene family. MAKRs have putative kinase interacting motifs and membrane localization signals. Known members include: AT5G26230 (MAKR1), AT1G64080 (MAKR2), AT2G37380 (MAKR3), AT2G39370 (MAKR4), AT5G52870 (MAKR5) and AT5G52900 (MAKR6).	-2.98852	0.000793654	0.00611013	DOWN
AT1G68190	B-box zinc finger family protein;(source:Araport11)	-2.09015	0.000795397	0.0061214	DOWN
AT1G74480	RWP-RK domain-containing protein;(source:Araport11)	-2.73219	0.000796096	0.00612463	DOWN
AT1G12570	Ortholog of maize IPE1 gene which is involved in pollen exine development.	-3.55826	0.000806756	0.00619577	DOWN
AT5G46570	Encodes BR-signaling kinase 2 (BSK2), one of the three homologous BR-signaling kinases (BSK1, AT4G35230; BSK2, AT5G46570; BSK3, AT4G00710). Mediates signal transduction from receptor kinase BRI1 by functioning as the substrate of BRI1. Plasma membrane localized.	-2.10754	0.000812916	0.00623435	DOWN
AT4G36450	member of MAP Kinase	-2.48903	0.000823698	0.00630161	DOWN
AT1G73590	Encodes an auxin efflux carrier involved in shoot and root development. It is involved in the maintenance of embryonic auxin gradients. Loss of function severely affects organ initiation, pin1 mutants are characterised by an inflorescence meristem that does not initiate any flowers, resulting in the formation of a naked inflorescence stem. PIN1 is involved in the determination of leaf shape by ac…	-2.03948	0.000825588	0.00630806	DOWN
AT3G14000	Belongs to five-member BRX gene family. Arabidopsis BRX genes share high levels of similarity among each others, with several conserved domains. The most distinct is BRX domain - highly conserved in all BRX genes among distantly related species. This protein-protein interaction domain is required and sufficient for BRX activity.	-2.18385	0.00082598	0.00630806	DOWN
AT3G25130	acidic leucine-rich nuclear phosphoprotein 32 family B protein;(source:Araport11)	-2.15409	0.00083154	0.00633948	DOWN
AT1G14630	XRI1-like protein;(source:Araport11)	-2.29827	0.000833716	0.00635165	DOWN
AT5G47330	alpha/beta-Hydrolases superfamily protein;(source:Araport11)	-2.24306	0.000838507	0.00637707	DOWN
AT1G78600	light-regulated zinc finger protein 1;(source:Araport11)	-2.27598	0.00083918	0.00637777	DOWN
AT2G41550	Rho termination factor;(source:Araport11)	-2.66818	0.00083998	0.00638164	DOWN
AT5G04770	Encodes a member of the cationic amino acid transporter (CAT) subfamily of amino acid polyamine choline transporters. Does not mediate efficient uptake of basic amino acids in yeast or Xenopus systems but can transport neutral and acidic amino acid analogs. Expressed in sink tissues. Induced during infestation of roots by the plant parasitic root-knot nematode, Meloidogyne incognita. Localized in…	-2.18533	0.000844213	0.00640935	DOWN
AT3G28315	transposable_element_gene;(source:Araport11);copia-like retrotransposon family, has a 1.3e-224 P-value blast match to gb|AAO73527.1| gag-pol polyprotein (Glycine max) (SIRE1) (Ty1_Copia-family);(source:TAIR10)	-5.81312	0.000856255	0.00647946	DOWN
AT4G15990	hypothetical protein;(source:Araport11)	-2.16591	0.000860765	0.00650349	DOWN
AT1G44740	hypothetical protein;(source:Araport11)	-3.3561	0.000862168	0.00650961	DOWN
AT1G77870	membrane-anchored ubiquitin-fold protein 5 precursor;(source:Araport11)	-2.91358	0.000873576	0.00658077	DOWN
AT2G26180	Transient Expression of Pro35S:YFP-IQD5 in leaves of N. benthamiana alters microtubule organization.	-2.45562	0.000882868	0.00663488	DOWN
AT3G23150	Involved in ethylene perception in Arabidopsis The mRNA is cell-to-cell mobile.	-3.40556	0.000882996	0.00663488	DOWN
AT5G51910	TCP family transcription factor;(source:Araport11)	-2.04482	0.000884174	0.00663917	DOWN
AT5G44550	Uncharacterized protein family (UPF0497);(source:Araport11)	-2.71496	0.00089095	0.00668091	DOWN
AT4G36850	PQ-loop repeat family protein / transmembrane family protein;(source:Araport11)	-4.24669	0.000897289	0.00672384	DOWN
AT2G04033	Encodes a defensin-like (DEFL) family protein.	-5.40559	0.000912943	0.00681088	DOWN
AT3G27640	Transducin/WD40 repeat-like superfamily protein;(source:Araport11)	-2.11928	0.000914561	0.00682063	DOWN
AT1G63710	Encodes a member of the CYP86A subfamily of cytochrome p450 genes. Expressed at highest level in mature stems and flowers.	-3.09508	0.000951951	0.00703539	DOWN
AT1G10750	carboxyl-terminal peptidase, putative (DUF239);(source:Araport11)	-2.91911	0.000957413	0.00707048	DOWN
AT3G60390	Encodes homeobox protein HAT3.	-2.44661	0.000965526	0.0071208	DOWN
AT3G18145	pseudogene of carbamoyl phosphate synthetase A;(source:Araport11)	-3.03395	0.000966698	0.00712563	DOWN
AT5G51950	Glucose-methanol-choline (GMC) oxidoreductase family protein;(source:Araport11)	-3.33432	0.000970445	0.00714986	DOWN
AT1G67030	Encodes a novel C2H2 zinc finger protein containing only a single zinc finger which plays a key role in regulating trichome development by integrating GA and cytokinin signaling. The mRNA is cell-to-cell mobile.	-6.87909	0.00104807	0.00765743	DOWN
AT3G12830	SAUR-like auxin-responsive protein family;(source:Araport11)	-2.06381	0.00105609	0.00771088	DOWN
AT2G30400	ovate family protein 2;(source:Araport11)	-2.41052	0.00106943	0.00779533	DOWN
AT4G16970	Protein kinase superfamily protein;(source:Araport11)	-2.46367	0.00107167	0.00780648	DOWN
AT5G25880	The malic enzyme (EC 1.1.1.40) encoded by the ATNADP-ME3 is presumably cytosolic and restricted in its expression by both developmental and cell-specific signals.	-4.2775	0.00109558	0.00795159	DOWN
AT5G19340	hypothetical protein;(source:Araport11)	-5.2828	0.0011184	0.00808507	DOWN
AT5G09970	member of CYP78A	-6.86796	0.00115664	0.00831494	DOWN
AT2G01275	RING/FYVE/PHD zinc finger superfamily protein;(source:Araport11)	-2.44788	0.0011699	0.00838826	DOWN
AT1G79170	transmembrane protein;(source:Araport11)	-5.22005	0.00117721	0.00842687	DOWN
AT3G49650	P-loop containing nucleoside triphosphate hydrolases superfamily protein;(source:Araport11)	-2.30709	0.00117833	0.00843149	DOWN
AT3G04445	pseudogene of polyribonucleotide nucleotidyltransferase;(source:Araport11)	-2.69951	0.00118084	0.00844456	DOWN
AT3G25190	The gene encodes nodulin-like21 whose transcript abundance was repressed under conditions of Fe-deficient growth.	-6.16397	0.00118901	0.00848643	DOWN
AT5G03960	IQ-domain 12;(source:Araport11)	-2.2688	0.00120074	0.00855894	DOWN
AT5G18060	SAUR-like auxin-responsive protein family;(source:Araport11)	-2.14316	0.00120933	0.00860732	DOWN
AT1G04360	RING/U-box superfamily protein;(source:Araport11)	-3.70745	0.00121016	0.00860936	DOWN
AT5G07000	Encodes a member of the sulfotransferase family of proteins. Although it has 85% amino acid identity with ST2A (At5g07010), this protein is not able to transfer a sulfate group to 11- or 12-hydroxyjasmonic acid in vitro. It may be able to act on structurally related jasmonates.	-2.63727	0.00121404	0.00863417	DOWN
AT4G39630	translation initiation factor;(source:Araport11)	-2.89899	0.00121469	0.00863594	DOWN
AT5G13790	AGL15 (AGAMOUS-Like 15) is a member of the MADS domain family of regulatory factors. Although AGL15 is preferentially expressed during embryogenesis, AGL15 is also expressed in leaf primordia, shoot apical meristems and young floral buds, suggesting that AGL15 may play a role during post-germinative development. Transgenic plants that ectopically express AGL15 show delays in the transition to flo…	-2.34718	0.00121744	0.00864712	DOWN
AT3G62740	beta glucosidase 7;(source:Araport11)	-5.33495	0.00121885	0.00865434	DOWN
AT1G23410	Ribosomal protein S27a / Ubiquitin family protein;(source:Araport11)	-2.29105	0.00122102	0.00866411	DOWN
AT4G32780	phosphoinositide binding protein;(source:Araport11)	-3.58513	0.00128098	0.00901661	DOWN
AT5G55240	Catalyze hydroperoxide-dependent mono-oxygenation reactions. Require calcium for peroxygenase activity. Probably deeply buried in lipid droplets or microsomes.	-4.60859	0.0012875	0.00905378	DOWN
AT2G42170	Actin family protein;(source:Araport11)	-3.28189	0.00129626	0.00910076	DOWN
AT1G23080	Encodes a novel component of auxin efflux that is located apically in the basal cell and is involved during embryogenesis in setting up the apical-basal axis in the embryo. It is also involved in pattern specification during root development. In roots, it is expressed at lateral and basal membranes of provascular cells in the meristem and elongation zone, whereas in the columella cells it coincid…	-2.44524	0.00130763	0.00916889	DOWN
AT4G13493	Encodes a microRNA of unknown function. MicroRNAs are regulatory RNAs with a mature length of ~21-nucleotides that are processed from hairpin precursors by Dicer-like enzymes. MicroRNAs can negatively regulate gene expression by attenuating translation or by directing mRNA cleavage. Mature sequence: UAAGAUCCGGACUACAACAAAG	-3.04178	0.00133014	0.00930294	DOWN
AT3G19350	Encodes a the C-terminal domain of poly(A) binding proteins. MPC is imprinted such that only the maternal allele is expressed in the endosperm. MPC is silenced by the action of MET1 and its expression is promoted by DEM.	-5.59679	0.00134414	0.00938286	DOWN
AT1G59920	MADS-box family protein;(source:Araport11)	-3.27071	0.00136537	0.00949776	DOWN
AT3G14740	RING/FYVE/PHD zinc finger superfamily protein;(source:Araport11)	-2.42291	0.00136676	0.00949929	DOWN
AT2G37720	Encodes a member of the TBL (TRICHOME BIREFRINGENCE-LIKE) gene family containing a plant-specific DUF231 (domain of unknown function) domain. TBL gene family has 46 members, two of which (TBR/AT5G06700 and TBL3/AT5G01360) have been shown to be involved in the synthesis and deposition of secondary wall cellulose, presumably by influencing the esterification state of pectic polymers. A nomenclature…	-3.424	0.00137669	0.00954389	DOWN
AT2G33793	DNA ligase-like protein;(source:Araport11)	-3.39015	0.00140061	0.00969377	DOWN
AT5G56540	Encodes arabinogalactan protein (AGP14). Mutants exhibit longer root hairs. The mRNA is cell-to-cell mobile.	-2.51993	0.0014166	0.00978279	DOWN
AT5G27330	Prefoldin chaperone subunit family protein;(source:Araport11)	-2.7619	0.00141772	0.00978748	DOWN
AT2G32179	Potential natural antisense gene, locus overlaps with AT2G32180	-3.28554	0.00141993	0.00979657	DOWN
AT3G14190	Encodes a 193 amino acid protein of unknown function. Contains a DEN-box (aa 14?16), a KEN-box, and the D-box (aa 46?54)and a third, unknown domain (aa 81?97). Loss of function alleles are defective in meiosis and have reduced fertility. pans1 mutants show premature loss of cohesion of sister chromatids during meioisis I and meiosis II resulting in abnormal chromosome segregation and unbalanced t…	-2.85957	0.00143037	0.00985305	DOWN
AT4G00460	Encodes a member of KPP-like gene family, homolog of KPP (kinase partner protein) gene in tomato. Also a member of the RopGEF (guanine nucleotide exchange factor) family, containing the novel PRONE domain (plant-specific Rop nucleotide exchanger), which is exclusively active towards members of the Rop subfamily.	-2.64859	0.00143262	0.00986239	DOWN
AT3G21050	transposable_element_gene;(source:Araport11);copia-like retrotransposon family, has a 8.8e-18 P-value blast match to gb|AAO73527.1| gag-pol polyprotein (Glycine max) (SIRE1) (Ty1_Copia-family);(source:TAIR10)	-2.10953	0.0014497	0.00996115	DOWN
AT2G30424	In a tandem repeat with AT2g30432 (TCL1) and AT2g30420 (ETC2), it encodes a single-repeat R3 MYB transcription factor that is involved in the negative regulation of trichome formation.	-2.74713	0.00146362	0.0100348	DOWN
AT1G14190	Glucose-methanol-choline (GMC) oxidoreductase family protein;(source:Araport11)	-2.1048	0.00147034	0.0100651	DOWN
AT4G16880	Leucine-rich repeat (LRR) family protein;(source:Araport11)	-2.02547	0.00149444	0.0102078	DOWN
AT2G37950	RING/FYVE/PHD zinc finger superfamily protein;(source:Araport11)	-2.62449	0.00149744	0.0102219	DOWN
AT2G35700	encodes a member of the DREB subfamily A-4 of ERF/AP2 transcription factor family. The protein contains one AP2 domain. There are 17 members in this subfamily including TINY. Thought to be involved in secondary cell wall metabolism.	-3.26186	0.00151886	0.0103386	DOWN
AT5G18930	Adenosylmethionine decarboxylase family protein;(source:Araport11)	-2.45649	0.00152013	0.0103414	DOWN
AT4G01580	AP2/B3-like transcriptional factor family protein;(source:Araport11)	-3.2576	0.00152942	0.010382	DOWN
AT1G16390	organic cation/carnitine transporter 3;(source:Araport11)	-4.10695	0.00155401	0.0105164	DOWN
AT5G43080	Cyclin A3;(source:Araport11)	-2.4135	0.00158103	0.0106369	DOWN
AT5G49330	Member of the R2R3 factor gene family.	-2.18542	0.00159167	0.0107019	DOWN
AT1G30390	transposable_element_gene;(source:Araport11);non-LTR retrotransposon family (LINE), has a 1.9e-17 P-value blast match to GB:AAB41224 ORF2 (LINE-element) (Rattus norvegicus);(source:TAIR10)	-3.51473	0.00159451	0.0107177	DOWN
AT1G26945	Encodes a basic helix-loop-helix (bHLH) protein involved in blue/far-red light signaling. Physically interacts with HFR1 and negatively regulates its activity.	-2.1568	0.00160622	0.0107708	DOWN
AT1G46480	Encodes WOX4, a WUSCHEL-related homeobox gene family member with 65 amino acids in its homeodomain. Proteins in this family contain a sequence of eight residues (TLPLFPMH) downstream of the homeodomain called the WUS box. This protein also contains an acidic domain approximately 10 residues upstream of the WUS box. Part of the TDIF-TDR-WOX4 signaling pathway that plays a crucial role in the maint…	-2.82584	0.00160683	0.0107708	DOWN
AT3G42725	Putative membrane lipoprotein;(source:Araport11)	-3.23584	0.00163444	0.0109125	DOWN
AT2G24030	zinc ion binding / nucleic acid binding protein;(source:Araport11)	-2.2243	0.0016631	0.0110634	DOWN
AT2G45480	Growth regulating factor encoding transcription activator. One of the nine members of a GRF gene family, containing nuclear targeting domain. Involved in leaf development.	-4.5005	0.00170897	0.0113171	DOWN
AT1G48330	SsrA-binding protein;(source:Araport11)	-2.03214	0.0017212	0.0113794	DOWN
AT1G36060	encodes a member of the DREB subfamily A-6 of ERF/AP2 transcription factor family. The protein contains one AP2 domain. There are 8 members in this subfamily including RAP2.4.Overexpression results in increased drought tolerance and vitrified leaves. Binds to DRE/GCC promoter elements and activates expression of aquaporin genes AtTIP1;1, AtTIP2;3, and AtPIP2;2.	-3.90304	0.00174141	0.0114902	DOWN
AT1G26780	Encodes LOF1 (LATERAL ORGAN FUSION1), a MYB-domain transcription factor expressed in organ boundaries. Functions in boundary specification, meristem initiation and maintenance, and organ patterning. Also see LOF2 (At1g69560).	-5.98531	0.00175165	0.0115509	DOWN
AT3G10185	Encodes a Gibberellin-regulated GASA/GAST/Snakin family protein	-3.81545	0.00176637	0.0116333	DOWN
AT5G44190	Encodes GLK2, Golden2-like 2, one of a pair of partially redundant nuclear transcription factors that regulate chloroplast development in a cell-autonomous manner. GLK1, Golden2-like 1, is encoded by At2g20570. GLK1 and GLK2 regulate the expression of the photosynthetic apparatus.	-2.33593	0.00176701	0.0116333	DOWN
AT1G62360	Class I knotted-like homeodomain protein that is required for shoot apical meristem (SAM) formation during embryogenesis and for SAM function throughout the lifetime of the plant. Functions by preventing incorporation of cells in the meristem center into differentiating organ primordia.	-7.38936	0.00180033	0.011808	DOWN
AT1G23380	homeodomain transcription factor KNAT6, belonging to class I of KN transcription factor family (which also includes KNAT1 and KNAT2). Expression is increased in as and bop1 leaf mutants.	-2.94412	0.00180399	0.0118281	DOWN
AT4G32280	Auxin inducible protein.	-3.68509	0.00182585	0.0119396	DOWN
AT3G27920	Encodes GL1, a Myb-like protein that is required for induction of trichome development. Interacts with JAZ and DELLA proteins to regulate trichome initiation.	-6.63717	0.00183085	0.0119616	DOWN
AT1G68875	hypothetical protein;(source:Araport11)	-6.6566	0.0018573	0.0120948	DOWN
AT1G20870	Encodes an anti-silencing factor that prevents gene repression and DNA hypermethylation.	-3.0891	0.00186363	0.0121179	DOWN
AT1G15050	Belongs to auxin inducible gene family.	-3.26302	0.00194469	0.012541	DOWN
AT3G12890	Encodes a protein belonging to a class of CCT (CONSTANS, CONSTANS-like, TOC1) domain proteins. The protein contains a 43 amino acid-long sequence with high homology to the CCT domain but does not have any B-box or GATA-type zinc finger domains. Functions as a transcriptional activator and regulates the expression of at least a subset of sugar-inducible genes.	-5.27181	0.00195081	0.0125693	DOWN
AT5G02190	encodes an aspartic protease, has an important role in determining cell fate during embryonic development and in reproduction processes. The loss-of-function mutation of PCS1 causes degeneration of both male and female gametophytes and excessive cell death of developing embryos during torpedo stage.	-3.02068	0.00196525	0.0126364	DOWN
AT2G43445	F-box and associated interaction domains-containing protein;(source:Araport11)	-3.01926	0.00199051	0.0127787	DOWN
AT1G67035	homeobox Hox-B3-like protein;(source:Araport11)	-4.25452	0.00200629	0.0128513	DOWN
AT5G45720	AAA-type ATPase family protein;(source:Araport11)	-2.08038	0.00200513	0.0128513	DOWN
AT1G36675	glycine-rich protein;(source:Araport11)	-3.25137	0.00200993	0.0128708	DOWN
AT2G42260	Encodes a novel plant-specific protein of unknown function. The UVI4 gene is expressed mainly in actively dividing cells. The hypocotyl cells in mutant seedlings undergo one extra round of endoreduplication. The uvi4 mutation also promoted the progression of endo-reduplication during leaf development.	-3.50705	0.00201141	0.0128746	DOWN
AT5G01075	Encodes a small ER-localized protein that is strongly expressed in seeds and regulates both embryo development and accumulation of storage compounds. At the cellular level, TWS1 is responsible for cuticle deposition on epidermal cells and organization of the endomembrane system.	-2.24144	0.00206897	0.0131796	DOWN
AT1G26540	Agenet domain-containing protein;(source:Araport11)	-2.04994	0.00206974	0.0131807	DOWN
AT1G57820	Encodes a 645-amino acid methylcytosine-binding protein with a PHD domain, two RING finger domains, and an SRA domain that is involved in centromere heterochromatinization. This protein functions as an E3 ubiquitin ligase in vitro. The protein has been shown to bind to methylated cytosines of CG, CNG and CNN motifs via its SRA domain but has a preference for the former. It plays a role in the est…	-2.43824	0.00207279	0.0131963	DOWN
AT1G44446	Encodes chlorophyllide <i>a</i> oxygenase which converts chlorophyllide <i>a</i> to chlorophyllide <i>b</i> by catalyzing two successive hydroxylations at the 7-methyl group of chlorophyllide <i>a</i> . Mutants are deficient in pigments that associate with thylakoid membrane proteins, lacking chlorophyll <i>b</i> and light-harvesting proteins of photosystem II. The protein was shown through cross…	-2.27072	0.00210798	0.0133505	DOWN
AT2G26520	transmembrane protein;(source:Araport11)	-2.98039	0.0021119	0.0133677	DOWN
AT3G14140	2-oxoglutarate-dependent dioxygenase family protein;(source:Araport11)	-2.37257	0.00211158	0.0133677	DOWN
AT2G01905	cyclin J18 (cycJ18)	-4.30701	0.00213473	0.0134733	DOWN
AT5G15310	Member of the R2R3 factor gene family.	-2.13738	0.00216419	0.0136005	DOWN
AT2G37390	Chloroplast-targeted copper chaperone protein;(source:Araport11)	-4.31002	0.00216788	0.0136197	DOWN
AT2G34925	Belongs to a large gene family, called CLE for CLAVATA3/ESR-related, encoding small peptides with conserved carboxyl termini. The protein is expressed in leaf axils and the shoot apical meristem and is involved in axillary bud formation.	-2.34553	0.0021779	0.013671	DOWN
AT1G75520	A member of SHI gene family. Arabidopsis thaliana has ten members that encode proteins with a RING finger-like zinc finger motif. Despite being highly divergent in sequence, many of the SHI-related genes are partially redundant in function and synergistically promote gynoecium, stamen and leaf development in Arabidopsis.	-4.97911	0.0022035	0.0137803	DOWN
AT4G39010	glycosyl hydrolase 9B18;(source:Araport11)	-3.07064	0.00220326	0.0137803	DOWN
AT4G22620	SAUR-like auxin-responsive protein family;(source:Araport11)	-3.21	0.00220565	0.0137859	DOWN
AT2G37420	ATP binding microtubule motor family protein;(source:Araport11)	-2.08781	0.00223072	0.013903	DOWN
AT5G01420	Glutaredoxin family protein;(source:Araport11)	-3.36487	0.00225763	0.0140308	DOWN
AT2G47750	Encodes GH3.9, a member of the GH3 family auxin-responsive genes. gh3.9-1 mutants had greater primary root length, increased sensitivity to indole-3-acetic acid (IAA)-mediated root growth inhibition, but no obvious effects on apical dominance or leaf morphology.	-2.48659	0.00228327	0.0141501	DOWN
AT5G28145	transposable_element_gene;(source:Araport11);copia-like retrotransposon family, has a 4.1e-195 P-value blast match to GB:AAA57005 Hopscotch polyprotein (Ty1_Copia-element) (Zea mays);(source:TAIR10)	-5.01247	0.00229939	0.0142259	DOWN
AT5G48170	encodes an F-box protein whose protein sequence is similar to SLY1, which belongs to SCF-SLY1 E3 ligase complex. SCF-SLY1 E3 ligase degrades DELLA proteins that are involved in promoting growth. Overexpression of SLY2 can partially compensate sly1-10 mutant phenotype of dwarfism.	-2.24077	0.00235472	0.0145148	DOWN
AT2G28560	Encodes a protein of the RAD51B family involved in double stranded DNA repair. Homozygous mutant plants show increased sensitivity to mitomycin which induces DS breaks.	-2.76652	0.00237842	0.014624	DOWN
AT1G79060	TPRXL;(source:Araport11)	-3.0435	0.00238817	0.0146716	DOWN
AT5G03995	hypothetical protein;(source:Araport11)	-2.06921	0.00239692	0.014713	DOWN
AT2G42110	hypothetical protein;(source:Araport11)	-4.37036	0.00242696	0.0148631	DOWN
AT2G44190	Encodes a novel microtubule binding protein that preferentially associates with nuclear microtubules during mitosis and is essential during the mitotic and cytokinetic stages that generate the endosperm and embryo.	-3.38556	0.00242747	0.0148631	DOWN
AT2G47360	transmembrane protein;(source:Araport11)	-4.93086	0.00243816	0.0149191	DOWN
AT2G29170	NAD(P)-binding Rossmann-fold superfamily protein;(source:Araport11)	-2.32005	0.00245638	0.0149966	DOWN
AT1G69490	Encodes a member of the NAC transcription factor gene family. It is expressed in floral primordia and upregulated by AP3 and PI. Its expression is associated with leaf senescence. The mRNA is cell-to-cell mobile.	-3.0083	0.00246039	0.0150101	DOWN
AT5G25490	Ran BP2/NZF zinc finger-like superfamily protein;(source:Araport11)	-2.87418	0.00247428	0.015053	DOWN
AT2G45180	Bifunctional inhibitor/lipid-transfer protein/seed storage 2S albumin superfamily protein;(source:Araport11)	-2.01207	0.00248733	0.0151057	DOWN
AT1G65385	pseudogene of serpin 3;(source:Araport11)	-2.71537	0.00250283	0.0151678	DOWN
AT4G14130	xyloglucan endotransglycosylase-related protein (XTR7)	-3.66335	0.00251641	0.0152416	DOWN
AT1G09170	P-loop nucleoside triphosphate hydrolases superfamily protein with CH (Calponin Homology) domain-containing protein;(source:Araport11)	-2.27822	0.00254516	0.0153818	DOWN
AT5G56570	Leucine-rich repeat (LRR) family protein;(source:Araport11)	-4.40238	0.00257371	0.0155201	DOWN
AT4G27310	B-box type zinc finger family protein;(source:Araport11)	-2.85633	0.00260402	0.0156727	DOWN
AT2G22920	serine carboxypeptidase-like 12;(source:Araport11)	-2.76681	0.0026898	0.0160743	DOWN
AT3G26760	NAD(P)-binding Rossmann-fold superfamily protein;(source:Araport11)	-5.72693	0.00270879	0.0161526	DOWN
AT5G01790	hypothetical protein;(source:Araport11)	-2.12305	0.00272679	0.0162085	DOWN
AT4G13575	hypothetical protein;(source:Araport11)	-2.05206	0.00275836	0.0163591	DOWN
AT1G02630	Nucleoside transporter family protein;(source:Araport11)	-6.44084	0.00276201	0.0163764	DOWN
AT2G33205	Serinc-domain containing serine and sphingolipid biosynthesis protein;(source:Araport11)	-3.64554	0.00276859	0.016411	DOWN
AT5G57240	OSBP(oxysterol binding protein)-related protein 4C;(source:Araport11)	-2.43147	0.00281265	0.0166272	DOWN
AT4G10310	encodes a sodium transporter (HKT1) expressed in xylem parenchyma cells. Mutants over-accumulate sodium in shoot tissue and have increased sodium in the xylem sap and reduced sodium in phloem sap and roots.	-2.1856	0.00282334	0.01665	DOWN
AT5G10890	myosin heavy chain-like protein;(source:Araport11)	-5.78229	0.00283741	0.0167104	DOWN
AT2G37925	encodes a member of copper transporter family and functionally complements a high affinity copper transporter mutant in yeast	-3.4223	0.00284366	0.0167383	DOWN
AT1G32780	GroES-like zinc-binding dehydrogenase family protein;(source:Araport11)	-2.68629	0.00285094	0.0167721	DOWN
AT3G30460	RING/U-box superfamily protein;(source:Araport11)	-2.37145	0.00288418	0.0169223	DOWN
AT5G08020	Encodes a homolog of Replication Protein A. rpa70b mutants are hypersensitive to UV-B radiation and MMS treatments suggesting a role for this protein in DNA damage repair. The mRNA is cell-to-cell mobile.	-2.14861	0.00291141	0.0170364	DOWN
AT5G38940	RmlC-like cupins superfamily protein;(source:Araport11)	-5.47398	0.0029123	0.0170371	DOWN
AT2G35210	A member of ARF GAP domain (AGD), A thaliana has 15 members, grouped into four classes.	-2.19462	0.00294029	0.017162	DOWN
AT1G04650	holliday junction resolvase;(source:Araport11)	-2.01024	0.0029445	0.0171751	DOWN
AT2G28690	TOX high mobility group box protein, putative (DUF1635);(source:Araport11)	-4.82357	0.00298096	0.0173486	DOWN
AT4G18550	DSEL is cytosolic acylhydrolase that shows prefential lipase activity against the sn-1 position of several classes of lipids, including 1,3-diacylglycerols and 1-monoacylglycerols. Overexpression of DSEL leads to increased peroxisome and oil body levels in cotyledons and reduced beta-oxidation activity in seedlings.	-2.30185	0.00298317	0.0173499	DOWN
AT2G24692	BTB/POZ domain protein;(source:Araport11)	-4.82775	0.00298945	0.0173755	DOWN
AT3G61950	basic helix-loop-helix (bHLH) DNA-binding superfamily protein;(source:Araport11)	-2.89516	0.00299169	0.017381	DOWN
AT2G44450	beta glucosidase 15;(source:Araport11)	-2.65859	0.00300014	0.0174116	DOWN
AT4G31910	Encodes an acyltransferase that can modify brassinosteroids (BRs) by acylation and may modulate endogenous BR levels.	-3.62067	0.0030109	0.0174602	DOWN
AT5G02810	PRR7 and PRR9 are partially redundant essential components of a temperature-sensitive circadian system. CCA1 and LHY had a positive effect on PRR7 expression levels. Acts as transcriptional repressor of CCA1 and LHY.	-2.28023	0.00303595	0.0175822	DOWN
AT4G34510	Encodes KCS17, a member of the 3-ketoacyl-CoA synthase family involved in the biosynthesis of VLCFA (very long chain fatty acids).	-4.13879	0.00307287	0.0177444	DOWN
AT5G42053	This gene encodes a small protein and has either evidence of transcription or purifying selection.	-2.62463	0.00318708	0.0182692	DOWN
AT4G31610	Expressed specifically in reproductive meristems, member of a moderately sized gene family distantly related to known plant DNA binding proteins	-5.19845	0.00318795	0.0182695	DOWN
AT2G26750	alpha/beta-Hydrolases superfamily protein;(source:Araport11)	-5.69722	0.00319641	0.0182845	DOWN
AT4G13235	Encodes a defensin-like (DEFL) family protein.	-4.90659	0.00319564	0.0182845	DOWN
AT2G28680	RmlC-like cupins superfamily protein;(source:Araport11)	-6.31545	0.00321177	0.0183532	DOWN
AT2G28780	P-hydroxybenzoic acid efflux pump subunit;(source:Araport11)	-5.46543	0.00323409	0.0184471	DOWN
AT1G55010	Predicted to encode a PR (pathogenesis-related) protein. Belongs to the plant defensin (PDF) family with the following members: At1g75830/PDF1.1, At5g44420/PDF1.2a, At2g26020/PDF1.2b, At5g44430/PDF1.2c, At2g26010/PDF1.3, At1g19610/PDF1.4, At1g55010/PDF1.5, At2g02120/PDF2.1, At2g02100/PDF2.2, At2g02130/PDF2.3, At1g61070/PDF2.4, At5g63660/PDF2.5, At2g02140/PDF2.6, At5g38330/PDF3.1 and At4g30070/PDF…	-4.93829	0.00325446	0.0185295	DOWN
AT2G28050	Encodes a relatively short regular p-class pentatricopeptide repeat protein comprising seven canonical p repeats and a single short s repeat that is necessary for the 5'-processing and stability of nad2 mRNA in mitochondria.	-2.09018	0.00330841	0.0187588	DOWN
AT1G07450	NAD(P)-binding Rossmann-fold superfamily protein;(source:Araport11)	-2.44876	0.0033337	0.0188583	DOWN
AT1G53860	Remorin family protein;(source:Araport11)	-4.40815	0.00333708	0.0188677	DOWN
AT3G43190	Encodes a protein with sucrose synthase activity (SUS4).	-2.52512	0.00333647	0.0188677	DOWN
AT4G37890	Zinc finger (C3HC4-type RING finger) family protein;(source:Araport11)	-3.43671	0.00334767	0.0189178	DOWN
AT2G15750	transposable_element_gene;(source:Araport11);similar to unknown protein [Arabidopsis thaliana] (TAIR:AT2G06845.1);(source:TAIR10)	-4.70464	0.0033897	0.019111	DOWN
AT1G58430	Encodes an anther-specific proline-rich protein.	-6.28565	0.0034078	0.0191834	DOWN
AT3G44900	member of Putative Na+/H+ antiporter family	-2.41843	0.00341662	0.0192183	DOWN
AT1G02070	zinc ion-binding protein;(source:Araport11)	-5.37635	0.00341936	0.0192288	DOWN
AT1G52750	alpha/beta-Hydrolases superfamily protein;(source:Araport11)	-2.9287	0.00343258	0.0192823	DOWN
AT1G62770	PMEI9 pectin methyleseterase inhibitor. Expressed in many plant tissues.	-2.56927	0.00344097	0.0193106	DOWN
AT3G12970	serine/arginine repetitive matrix-like protein;(source:Araport11)	-3.22987	0.00347321	0.0194766	DOWN
AT5G59360	hypothetical protein;(source:Araport11)	-2.90286	0.00348542	0.0195251	DOWN
AT2G37300	transmembrane protein;(source:Araport11)	-3.06329	0.00352876	0.0197175	DOWN
AT5G38000	Zinc-binding dehydrogenase family protein;(source:Araport11)	-2.66691	0.00354427	0.019789	DOWN
AT5G57770	auxin canalization protein (DUF828);(source:Araport11)	-5.58622	0.00358732	0.0199836	DOWN
AT2G30370	Encodes a small, potentially secreted protein that acts as an inhibitor of stomatal production though likely not through direct interaction with the TMM receptor. It is homologous to known stomatal regulators EPF1 and EPF2.	-2.93954	0.00362939	0.0201975	DOWN
AT2G45050	Encodes a member of the GATA factor family of zinc finger transcription factors. A positive regulator of photomorphogenesis.	-2.82408	0.00365758	0.0203284	DOWN
AT3G50310	Encodes a member of MEKK subfamily. Target promoter of the male germline-specific transcription factor DUO1. Involved in osmotic stress response via regulation of MPK6 activity. It also plays an important role in regulating cell division and cell elongation in the primary root meristematic and elongation areas. Mutants show defects in root microtubule organization.It phosphorylates MPK18 and MKK3…	-2.79658	0.00366616	0.0203521	DOWN
AT5G49380	N/A	-2.45918	0.00367569	0.0203982	DOWN
AT2G28040	Eukaryotic aspartyl protease family protein;(source:Araport11)	-3.1704	0.0036977	0.0204996	DOWN
AT4G08113	transposable_element_gene;(source:Araport11);similar to unknown protein [Arabidopsis thaliana] (TAIR:AT3G30810.1);(source:TAIR10)	-3.78594	0.00374424	0.0206791	DOWN
AT1G19830	SAUR-like auxin-responsive protein family;(source:Araport11)	-6.30208	0.00374948	0.0206977	DOWN
AT5G02750	Encodes an E3 ligase, SHOOT GRAVITROPISM9. Modulates the interaction between statoliths and F-Actin in gravity sensing.	-3.07307	0.00376266	0.0207652	DOWN
AT2G42530	Encodes COR15B, a protein that protects chloroplast membranes during freezing.	-2.15194	0.00376736	0.0207702	DOWN
AT1G71890	Encodes a sucrose transporter that is expressed in the endosperm. Mutants have delayed accumulation of fatty acids and embryo maturation.	-2.08657	0.00377284	0.0207891	DOWN
AT4G01670	hypothetical protein;(source:Araport11)	-2.66591	0.00377364	0.0207891	DOWN
AT1G03120	responsive to abscisic acid 28;(source:Araport11)	-2.30393	0.00377771	0.0207959	DOWN
AT3G14540	Encodes a sesterterpene synthase responsible for the biosynthesis of the pentacyclic sesterterpene (&#8722;)-retigeranin B with a 5- 5-5-6-5 fused ring system.	-6.25007	0.00378352	0.0208205	DOWN
AT4G28560	encodes a member of a novel protein family that contains contain a CRIB (for Cdc42/Rac-interactive binding) motif required for their specific interaction with GTP-bound Rop1 (plant-specific Rho GTPase). Most similar to RIC6 and RIC8 (subfamily group II). Gene is expressed in all tissues examined.	-2.3848	0.00379249	0.0208459	DOWN
AT2G42290	Leucine-rich repeat protein kinase family protein;(source:Araport11)	-2.09463	0.00384725	0.0210887	DOWN
AT5G46915	transcriptional factor B3 family protein;(source:Araport11)	-3.2433	0.00388849	0.0212563	DOWN
AT5G07810	SNF2 domain-containing protein / helicase domain-containing protein / HNH endonuclease domain-containing protein;(source:Araport11)	-2.08788	0.00389026	0.0212607	DOWN
AT2G45900	Phosphatidylinositol N-acetyglucosaminlytransferase subunit P-like protein;(source:Araport11)	-2.34952	0.00391277	0.0213677	DOWN
AT2G37210	Encodes a protein of unknown function. It has been crystallized and shown to be structurally almost identical to the protein encoded by At5g11950.	-2.68529	0.00394221	0.0214982	DOWN
AT3G49900	Phototropic-responsive NPH3 family protein;(source:Araport11)	-2.07682	0.00396463	0.0215864	DOWN
AT5G56220	P-loop containing nucleoside triphosphate hydrolases superfamily protein;(source:Araport11)	-2.26285	0.00411507	0.0222245	DOWN
AT2G43870	Pectin lyase-like superfamily protein;(source:Araport11)	-6.19235	0.00412678	0.0222757	DOWN
AT3G51230	chalcone-flavanone isomerase family protein;(source:Araport11)	-2.89708	0.00414283	0.0223239	DOWN
AT4G01410	Late embryogenesis abundant (LEA) hydroxyproline-rich glycoprotein family;(source:Araport11)	-2.13021	0.00420893	0.0225691	DOWN
AT1G74055	transmembrane protein;(source:Araport11)	-2.94662	0.00424525	0.0227139	DOWN
AT1G78990	HXXXD-type acyl-transferase family protein;(source:Araport11)	-2.25396	0.00427811	0.0228395	DOWN
AT3G54710	Encodes a cyclin-dependent protein kinase. Involved in nuclear DNA replication and plastid division.	-2.2239	0.00429569	0.022922	DOWN
AT1G54840	Encodes an atypical member of the sHSP20 family that is involved in histone demethylation. Loss of function mutations show increased methylation. IMD2 co-localizes to the nucleus with, and physically interacts with, IMD1, a protein involved in RNA directed DNA methylation. IMD2 contains an alpha crystallin domain , that is required for its function.	-3.44983	0.00432376	0.0230216	DOWN
AT1G11850	transmembrane protein;(source:Araport11)	-3.86854	0.00434797	0.0230888	DOWN
AT5G21150	AGO9-dependent sRNA silencing is crucial to specify cell fate in the Arabidopsis ovule. AGO9 is expressed in reproductive companion cells but not in the associated male or female gametes or their precursors. Therefore, AGO9 acts non-cell autonomously to silencing the activity of TEs activity in the female gametophyte.Loss of function mutants produce ectopic megaspore mother cell and supernumary f…	-3.68832	0.00436253	0.0231549	DOWN
AT1G36940	myotubularin-like protein;(source:Araport11)	-2.04356	0.00436549	0.023165	DOWN
AT2G21200	SAUR-like auxin-responsive protein family;(source:Araport11)	-2.35579	0.00439472	0.0232858	DOWN
AT1G78090	homologous to the C-terminal part of microbial trehalose-6-phosphate phosphatases	-3.59208	0.00441364	0.0233414	DOWN
AT3G18070	beta glucosidase 43;(source:Araport11)	-2.73842	0.00441335	0.0233414	DOWN
AT4G11460	Encodes a cysteine-rich receptor-like protein kinase.	-6.24111	0.00442094	0.0233631	DOWN
AT1G58460	hypothetical protein;(source:Araport11)	-6.21337	0.00444305	0.0234479	DOWN
AT3G11260	WOX5 is a member of the Wuschel (WUS) family of homeodomain transcription factors and is required for quiescent center (QC) function and columella stem cell maintenance in the root meristem. It is expressed in the QC and moves to the columella stem cells where it represses their differentiation. WOX5 binds members of the Topless family of transcriptional co-repressors.	-4.96915	0.0044801	0.023572	DOWN
AT5G16350	O-acyltransferase (WSD1-like) family protein;(source:Araport11)	-2.37377	0.00448304	0.023572	DOWN
AT2G46455	OxaA/YidC-like membrane insertion protein;(source:Araport11)	-2.26626	0.00450551	0.0236788	DOWN
AT1G02800	Encodes a protein with similarity to endo-1,4-b-glucanases and is a member of Glycoside Hydrolase Family 9. CEL2 is induced by nemotodes and is expressed in syncitia induced by Heterodera schachtii.May be involved in the development and function of syncitia.	-3.65291	0.00451316	0.0236981	DOWN
AT5G62170	LOW protein: M-phase inducer phosphatase-like protein;(source:Araport11)	-2.08899	0.00452747	0.0237543	DOWN
AT1G02340	Encodes a light-inducible, nuclear bHLH protein involved in phytochrome signaling. Mutants exhibit a long-hypocotyl phenotype only under far-red light but not under red light and are defective in other phytochrome A-related responses. Mutants also show blue light response defects. HFR1 interacts with COP1, co-localizes to the nuclear specks and is ubiquinated by COP1.	-2.43151	0.00462552	0.0241675	DOWN
AT3G43850	hypothetical protein;(source:Araport11)	-2.91266	0.00463802	0.0242069	DOWN
AT2G01610	Plant invertase/pectin methylesterase inhibitor superfamily protein;(source:Araport11)	-2.24932	0.00465428	0.0242629	DOWN
AT4G35810	2-oxoglutarate (2OG) and Fe(II)-dependent oxygenase superfamily protein;(source:Araport11)	-5.41013	0.00470202	0.0244429	DOWN
AT1G74650	Member of the R2R3 factor gene family.	-2.34595	0.0047405	0.024578	DOWN
AT3G26050	TPX2 (targeting protein for Xklp2) protein family;(source:Araport11)	-3.18922	0.00474011	0.024578	DOWN
AT1G01030	AP2/B3-like transcriptional factor family protein;(source:Araport11)	-2.83776	0.00475156	0.0245986	DOWN
AT4G27570	UDP-Glycosyltransferase superfamily protein;(source:Araport11)	-2.37288	0.00476815	0.0246479	DOWN
AT3G57860	Encodes a protein that controls entry into the second meiotic division. Negatively regulates the Anaphase-Promoting Complex/Cyclosome.	-2.03059	0.00478079	0.0246934	DOWN
AT3G27500	Cysteine/Histidine-rich C1 domain family protein;(source:Araport11)	-3.17309	0.00478663	0.0247029	DOWN
AT3G24450	Heavy metal transport/detoxification superfamily protein;(source:Araport11)	-3.68245	0.00479065	0.0247036	DOWN
AT2G12440	transposable_element_gene;(source:Araport11);pseudogene, similar to putative reverse transcriptase, blastp match of 29%25 identity and 8.8e-79 P-value to GP|27311287|gb|AAO00713.1||AC078894 putative reverse transcriptase {Oryza sativa (japonica cultivar-group)};(source:TAIR10)	-2.03914	0.00489981	0.0251247	DOWN
AT3G60900	FASCICLIN-like arabinogalactan-protein 10;(source:Araport11)	-2.66908	0.00492786	0.0252331	DOWN
AT4G04408	pseudogene of histone H2A 4;(source:Araport11)	-3.16439	0.00493905	0.0252668	DOWN
AT1G23965	transcription factor;(source:Araport11)	-4.21939	0.00496984	0.0253888	DOWN
AT3G52550	transcription repressor OFP15-like protein;(source:Araport11)	-4.48793	0.00497452	0.0254065	DOWN
AT5G42700	AP2/B3-like transcriptional factor family protein;(source:Araport11)	-3.90434	0.0050122	0.0255635	DOWN
AT1G75190	hypothetical protein;(source:Araport11)	-2.098	0.00506872	0.0257798	DOWN
AT4G20420	Tapetum specific protein TAP35/TAP44;(source:Araport11)	-2.25171	0.00512624	0.026018	DOWN
AT2G38720	microtubule-associated protein 65-5;(source:Araport11)	-2.03838	0.00516023	0.0261845	DOWN
AT1G02681	Pseudogene of AT4G02160	-3.27245	0.00516749	0.0262031	DOWN
AT3G60890	binding protein;(source:Araport11)	-3.90505	0.00519689	0.0263218	DOWN
AT5G01190	putative laccase, a member of laccase family of genes (17 members in Arabidopsis).	-2.48681	0.00526135	0.0265807	DOWN
AT1G14240	GDA1/CD39 nucleoside phosphatase family protein;(source:Araport11)	-2.18615	0.00528853	0.0267057	DOWN
AT3G10190	Encodes a protein with sequence similarity to calmodulins. Loss of function mutations have decreased response to chitin elicitors suggesting a role in plant response to fungal pathogens.	-2.06526	0.00538069	0.0270589	DOWN
AT5G59990	CCT motif family protein;(source:Araport11)	-2.75513	0.00553678	0.0276915	DOWN
AT1G65620	required for formation of a symmetric flat leaf lamina, encodes a member of a family of proteins characterized by cysteine repeats and a leucine zipper; involved in KNOX gene regulation. Acts together with ASL1 in proximal-distal symmetry determination. Forms a complex with AS1 that binds to the BP promoter and leads to silencing of BP.	-2.34056	0.00560414	0.0280085	DOWN
AT1G66060	hypothetical protein (DUF577);(source:Araport11)	-2.73086	0.00569659	0.028385	DOWN
AT5G25380	core cell cycle genes	-3.37117	0.00571801	0.028468	DOWN
AT2G32550	Cell differentiation, Rcd1-like protein;(source:Araport11)	-3.53851	0.00578326	0.0287341	DOWN
AT5G37940	Zinc-binding dehydrogenase family protein;(source:Araport11)	-10.776	0.0058143	0.0288753	DOWN
AT1G11112	hypothetical protein;(source:Araport11)	-3.04788	0.00582688	0.0289246	DOWN
AT2G36400	Growth regulating factor encoding transcription activator. One of the nine members of a GRF gene family, containing nuclear targeting domain. Mutants result in smaller leaves indicating the role of the gene in leaf development. Expressed in root, shoot and flower.	-2.63635	0.00595036	0.0294056	DOWN
AT3G43840	3-oxo-5-alpha-steroid 4-dehydrogenase family protein;(source:Araport11)	-4.53825	0.00599921	0.0296175	DOWN
AT1G68360	Encodes a nuclear localized member of the C2H2 family of TFIIIA transcription factors.GIS3 is involved in trichome initiation and development downstream of GA and cytokinin signaling. GIS regulates the expression GIS and GIS2.	-4.4919	0.00601283	0.0296397	DOWN
AT3G57130	Encodes BOP1. Contains Pfam domain, PF00023: Ankyrin repeat and Pfam domain, PF00651: BTB/POZ domain. Lines carrying recessive mutations exhibit a number of visible defects, most pronounced being ectopic outgrowths of in leaf petioles of rosette leaves. Along with BOP2, BOP1 is required for nectary development and formation of normal abscission zones.Forms homodimers and heterodimers with BOP2. N…	-6.05145	0.0061174	0.0300266	DOWN
AT5G63087	Encodes a Plant thionin family protein	-4.14934	0.00616743	0.0301846	DOWN
AT2G23030	encodes a member of SNF1-related protein kinases (SnRK2)	-3.72612	0.00621501	0.0303861	DOWN
AT5G35640	Putative endonuclease or glycosyl hydrolase;(source:Araport11)	-2.84346	0.00621554	0.0303861	DOWN
AT4G33560	Wound-responsive family protein;(source:Araport11)	-2.19742	0.00626019	0.0305421	DOWN
AT5G22930	enabled-like protein (DUF1635);(source:Araport11)	-2.46715	0.0063269	0.0307591	DOWN
AT1G70985	hydroxyproline-rich glycoprotein family protein;(source:Araport11)	-2.68022	0.00633986	0.0308084	DOWN
AT3G63210	encodes a novel zinc-finger protein with a proline-rich N-terminus, identical to senescence-associated protein SAG102	-2.38526	0.0063677	0.0309095	DOWN
AT1G31990	transmembrane protein;(source:Araport11)	-4.68688	0.00649597	0.0313906	DOWN
AT5G03010	Galactose oxidase/kelch repeat superfamily protein;(source:Araport11)	-4.69567	0.00653582	0.0315371	DOWN
AT4G06746	encodes a member of the DREB subfamily A-5 of ERF/AP2 transcription factor family (RAP2.9). The protein contains one AP2 domain. There are 16 members in this subfamily including RAP2.1 and RAP2.10.	-2.05422	0.00656468	0.0316415	DOWN
AT4G34770	SAUR-like auxin-responsive protein family;(source:Araport11)	-2.58672	0.00657951	0.031699	DOWN
AT1G11600	member of CYP77B	-10.5964	0.00668666	0.0320777	DOWN
AT5G35960	Protein kinase family protein;(source:Araport11)	-2.91999	0.00669872	0.0321077	DOWN
AT3G20898	hypothetical protein;(source:Araport11)	-2.40336	0.00670829	0.0321417	DOWN
AT5G45850	hypothetical protein (DUF688);(source:Araport11)	-3.54557	0.00687845	0.032738	DOWN
AT5G41710	transposable_element_gene;(source:Araport11);Mutator-like transposase family, has a 6.2e-18 P-value blast match to GB:AAA21566 mudrA of transposon=MuDR (MuDr-element) (Zea mays);(source:TAIR10)	-2.28723	0.00693923	0.0329613	DOWN
AT1G11740	ankyrin repeat family protein;(source:Araport11)	-3.68154	0.00710323	0.0336383	DOWN
AT2G42150	DNA-binding bromodomain-containing protein;(source:Araport11)	-2.01258	0.00718517	0.0339641	DOWN
AT4G30380	Encodes a Plant Natriuretic Peptide (PNP). PNPs are a class of systemically mobile molecules distantly related to expansins; their biological role has remained elusive.	-2.52804	0.00719463	0.0339904	DOWN
AT3G30180	Encodes a cytochrome p450 enzyme that catalyzes the last reaction in the production of brassinolide. It is capable of converting 6-deoxocastasterone into castasterone, a C-6 oxidation, as well as the further conversion of castasterone into brassinolide by a Baeyer-Villinger oxidation reaction at C-6, resulting in the formation of an unusual seven-membered lactone ring. The enzyme possesses high a…	-2.469	0.00721088	0.0340378	DOWN
AT5G41590	LURP-one-like protein (DUF567);(source:Araport11)	-2.83948	0.00736658	0.0345867	DOWN
AT5G37980	Zinc-binding dehydrogenase family protein;(source:Araport11)	-3.62887	0.00737075	0.0345988	DOWN
AT1G62190	Kua-ubiquitin conjugating enzyme hybrid localization domain-containing protein;(source:Araport11)	-4.94618	0.0074133	0.034744	DOWN
AT2G35310	Transcriptional factor B3 family protein;(source:Araport11)	-4.3028	0.00745476	0.0348514	DOWN
AT4G18422	transmembrane protein;(source:Araport11)	-2.21785	0.0075061	0.0350168	DOWN
AT5G38930	RmlC-like cupins superfamily protein;(source:Araport11)	-5.30761	0.0075205	0.0350615	DOWN
AT2G16210	Transcriptional factor B3 family protein;(source:Araport11)	-5.87824	0.00760669	0.0353356	DOWN
AT4G16748	other_RNA;(source:Araport11)	-4.68144	0.00760092	0.0353356	DOWN
AT5G63090	Involved in lateral organ development	-5.87824	0.00760669	0.0353356	DOWN
AT2G02850	Encodes plantacyanin one of blue copper proteins. Involved in anther development and pollination. Expressed in the transmitting tract of the pistil.	-2.9227	0.00769724	0.035643	DOWN
AT5G02140	Pathogenesis-related thaumatin superfamily protein;(source:Araport11)	-2.69534	0.00777006	0.0359044	DOWN
AT3G19040	Encodes a protein similar to TATA-binding protein-associated factor TAF1 (a.k.a. TAFII250) with histone acetyltransferase activity. It is required in integrating light signals to regulate gene expression and growth.	-2.51957	0.00803372	0.0368124	DOWN
AT1G27080	Encodes a protein with low-affinity nitrate transporter activity that is expressed in the vascular tissue of the funiculus and the silique. This plasma membrane-localized enzyme is predicted to have 12 transmembrane domains. Plants lacking NRT1.6 have reduced levels of nitrate in their seeds and have increased levels of early embryonic developmental defects and seed abortion.	-2.48388	0.00805214	0.0368814	DOWN
AT3G43715	transposable_element_gene;(source:Araport11);pseudogene, hypothetical protein, similar to putative non-LTR retroelement reverse transcriptase;(source:TAIR10)	-5.94057	0.00825224	0.0376015	DOWN
AT1G26911	Pseudogene of AT1G66590; cox19 family protein	-3.12752	0.00825758	0.0376072	DOWN
AT4G27530	hypothetical protein;(source:Araport11)	-2.12395	0.00827048	0.0376533	DOWN
AT3G61840	auxin response factor, putative (DUF688);(source:Araport11)	-2.72017	0.0083343	0.037881	DOWN
AT5G63590	flavonol synthase 3;(source:Araport11)	-3.84836	0.00840199	0.0381333	DOWN
AT3G20395	RING/U-box superfamily protein;(source:Araport11)	-4.95177	0.0084186	0.0381692	DOWN
AT3G59440	Encodes an endomembrane localized member of the CML subfamily VII. Contains a canonical CaM domain and unique N-terminal extension that distinguishes it from other members of the subfamily.	-4.79243	0.00848172	0.038376	DOWN
[truncated: 54 more rows]

## Sheet: log2(>1)
Accession	baseMean	log2FoldChange	lfcSE	stat	pvalue	padj	Type
[truncated: 3,527 more rows]

[truncated: 1 more sheets: Sheet1]
